# Supplementary material for: The Pseudomonas aeruginosa lectin LecB binds to the exopolysaccharide Psl and stabilizes the biofilm matrix
Source: Nat Commun. 2019 May 16;10:2183. doi: 10.1038/s41467-019-10201-4 (PMC6522473; doi:10.1038/s41467-019-10201-4)
Supplement: Supplementary file 7 — Source Data [file 41467_2019_10201_MOESM7_ESM.xlsx]

## Sheet: Figure 1a
Figure 1a
LecB-FITC (RFU)	No coating	Alginate	Mannan	Mucin	DwspF	DwspFDpel	DwspFDpsl	Purified Psl
	195	405	1273	2125	1306	991	205	1015
	183	345	554	1510	820	1152	248	925
	345	368	931	1215	1251	961	239	932
	385
	395
	390
Each value is the average of a technical triplicate

## Sheet: Figure1b
Figure 1b
1, 2 and 7 - ΔlecB pJNlecB 1% arabinose cell lysate
3- Precision Plus dual color molecular weight
4- Affinity purified LecB
5- Co-IP without Psl
6- Co-IP with Psl

## Sheet: figure 1c
Figure 1c
1- PTNA + a-LecB + Psl (No LecB)
2- PTNA + a-LecB + LecB + Psl
3- Purified Psl
4- ΔwspF crude polysaccharide preciptate
1- PTNG + a-LecB + Psl (No LecB)
2- PTNG + a-LecB + LecB + Psl
3- Purified Psl

## Sheet: Figure 6b
Figure 6b	each set of values is the average of line profiles quantified from 3 images, totaling an n=9.
	Item Name	Intensity	Normalized Distance
	40x_lecB_noara_LecBFITC_HHATRITC_Syto62_1.lsm	350.8	0
	40x_lecB_noara_LecBFITC_HHATRITC_Syto62_1.lsm	350.56	0.00446
	40x_lecB_noara_LecBFITC_HHATRITC_Syto62_1.lsm	354.06	0.00893
	40x_lecB_noara_LecBFITC_HHATRITC_Syto62_1.lsm	362.27	0.0134
	40x_lecB_noara_LecBFITC_HHATRITC_Syto62_1.lsm	375.15	0.0179
	40x_lecB_noara_LecBFITC_HHATRITC_Syto62_1.lsm	378.91	0.0223
	40x_lecB_noara_LecBFITC_HHATRITC_Syto62_1.lsm	385.27	0.0268
	40x_lecB_noara_LecBFITC_HHATRITC_Syto62_1.lsm	378.96	0.0313
	40x_lecB_noara_LecBFITC_HHATRITC_Syto62_1.lsm	382.38	0.0357
	40x_lecB_noara_LecBFITC_HHATRITC_Syto62_1.lsm	379.67	0.0402
	40x_lecB_noara_LecBFITC_HHATRITC_Syto62_1.lsm	386.84	0.0446
	40x_lecB_noara_LecBFITC_HHATRITC_Syto62_1.lsm	387.83	0.0491
	40x_lecB_noara_LecBFITC_HHATRITC_Syto62_1.lsm	388.48	0.0536
	40x_lecB_noara_LecBFITC_HHATRITC_Syto62_1.lsm	389.31	0.058
	40x_lecB_noara_LecBFITC_HHATRITC_Syto62_1.lsm	381.61	0.0625
	40x_lecB_noara_LecBFITC_HHATRITC_Syto62_1.lsm	385.3	0.067
	40x_lecB_noara_LecBFITC_HHATRITC_Syto62_1.lsm	394.48	0.0714
	40x_lecB_noara_LecBFITC_HHATRITC_Syto62_1.lsm	421.04	0.0759
	40x_lecB_noara_LecBFITC_HHATRITC_Syto62_1.lsm	441.16	0.0804
	40x_lecB_noara_LecBFITC_HHATRITC_Syto62_1.lsm	465.18	0.0848
	40x_lecB_noara_LecBFITC_HHATRITC_Syto62_1.lsm	480.79	0.0893
	40x_lecB_noara_LecBFITC_HHATRITC_Syto62_1.lsm	488.33	0.0938
	40x_lecB_noara_LecBFITC_HHATRITC_Syto62_1.lsm	464.19	0.0982
	40x_lecB_noara_LecBFITC_HHATRITC_Syto62_1.lsm	446.42	0.103
	40x_lecB_noara_LecBFITC_HHATRITC_Syto62_1.lsm	434.73	0.107
	40x_lecB_noara_LecBFITC_HHATRITC_Syto62_1.lsm	435.79	0.112
	40x_lecB_noara_LecBFITC_HHATRITC_Syto62_1.lsm	452.53	0.116
	40x_lecB_noara_LecBFITC_HHATRITC_Syto62_1.lsm	468.62	0.121
	40x_lecB_noara_LecBFITC_HHATRITC_Syto62_1.lsm	502.71	0.125
	40x_lecB_noara_LecBFITC_HHATRITC_Syto62_1.lsm	514.38	0.129
	40x_lecB_noara_LecBFITC_HHATRITC_Syto62_1.lsm	534.61	0.134
	40x_lecB_noara_LecBFITC_HHATRITC_Syto62_1.lsm	568.09	0.138
	40x_lecB_noara_LecBFITC_HHATRITC_Syto62_1.lsm	642.52	0.143
	40x_lecB_noara_LecBFITC_HHATRITC_Syto62_1.lsm	705.83	0.147
	40x_lecB_noara_LecBFITC_HHATRITC_Syto62_1.lsm	758.27	0.152
	40x_lecB_noara_LecBFITC_HHATRITC_Syto62_1.lsm	777.71	0.156
	40x_lecB_noara_LecBFITC_HHATRITC_Syto62_1.lsm	820.89	0.161
	40x_lecB_noara_LecBFITC_HHATRITC_Syto62_1.lsm	877.63	0.165
	40x_lecB_noara_LecBFITC_HHATRITC_Syto62_1.lsm	921.35	0.17
	40x_lecB_noara_LecBFITC_HHATRITC_Syto62_1.lsm	988.28	0.174
	40x_lecB_noara_LecBFITC_HHATRITC_Syto62_1.lsm	1045.84	0.179
	40x_lecB_noara_LecBFITC_HHATRITC_Syto62_1.lsm	1122.15	0.183
	40x_lecB_noara_LecBFITC_HHATRITC_Syto62_1.lsm	1138.28	0.188
	40x_lecB_noara_LecBFITC_HHATRITC_Syto62_1.lsm	1047.42	0.192
	40x_lecB_noara_LecBFITC_HHATRITC_Syto62_1.lsm	1036.1	0.196
	40x_lecB_noara_LecBFITC_HHATRITC_Syto62_1.lsm	1046.93	0.201
	40x_lecB_noara_LecBFITC_HHATRITC_Syto62_1.lsm	1109.42	0.205
	40x_lecB_noara_LecBFITC_HHATRITC_Syto62_1.lsm	1154.77	0.21
	40x_lecB_noara_LecBFITC_HHATRITC_Syto62_1.lsm	1241.96	0.214
	40x_lecB_noara_LecBFITC_HHATRITC_Syto62_1.lsm	1323.46	0.219
	40x_lecB_noara_LecBFITC_HHATRITC_Syto62_1.lsm	1390.82	0.223
	40x_lecB_noara_LecBFITC_HHATRITC_Syto62_1.lsm	1405.2	0.228
	40x_lecB_noara_LecBFITC_HHATRITC_Syto62_1.lsm	1391.55	0.232
	40x_lecB_noara_LecBFITC_HHATRITC_Syto62_1.lsm	1406.03	0.237
	40x_lecB_noara_LecBFITC_HHATRITC_Syto62_1.lsm	1448.66	0.241
	40x_lecB_noara_LecBFITC_HHATRITC_Syto62_1.lsm	1488.85	0.246
	40x_lecB_noara_LecBFITC_HHATRITC_Syto62_1.lsm	1468.26	0.25
	40x_lecB_noara_LecBFITC_HHATRITC_Syto62_1.lsm	1373.06	0.254
	40x_lecB_noara_LecBFITC_HHATRITC_Syto62_1.lsm	1327.11	0.259
	40x_lecB_noara_LecBFITC_HHATRITC_Syto62_1.lsm	1273.49	0.263
	40x_lecB_noara_LecBFITC_HHATRITC_Syto62_1.lsm	1221.52	0.268
	40x_lecB_noara_LecBFITC_HHATRITC_Syto62_1.lsm	1182.2	0.272
	40x_lecB_noara_LecBFITC_HHATRITC_Syto62_1.lsm	1133.72	0.277
	40x_lecB_noara_LecBFITC_HHATRITC_Syto62_1.lsm	1123.92	0.281
	40x_lecB_noara_LecBFITC_HHATRITC_Syto62_1.lsm	1146.62	0.286
	40x_lecB_noara_LecBFITC_HHATRITC_Syto62_1.lsm	1151.61	0.29
	40x_lecB_noara_LecBFITC_HHATRITC_Syto62_1.lsm	1188.43	0.295
	40x_lecB_noara_LecBFITC_HHATRITC_Syto62_1.lsm	1226.03	0.299
	40x_lecB_noara_LecBFITC_HHATRITC_Syto62_1.lsm	1275.09	0.304
	40x_lecB_noara_LecBFITC_HHATRITC_Syto62_1.lsm	1263.91	0.308
	40x_lecB_noara_LecBFITC_HHATRITC_Syto62_1.lsm	1250.46	0.313
	40x_lecB_noara_LecBFITC_HHATRITC_Syto62_1.lsm	1203.23	0.317
	40x_lecB_noara_LecBFITC_HHATRITC_Syto62_1.lsm	1235.45	0.321
	40x_lecB_noara_LecBFITC_HHATRITC_Syto62_1.lsm	1299.03	0.326
	40x_lecB_noara_LecBFITC_HHATRITC_Syto62_1.lsm	1364.08	0.33
	40x_lecB_noara_LecBFITC_HHATRITC_Syto62_1.lsm	1438.32	0.335
	40x_lecB_noara_LecBFITC_HHATRITC_Syto62_1.lsm	1486.2	0.339
	40x_lecB_noara_LecBFITC_HHATRITC_Syto62_1.lsm	1544.11	0.344
	40x_lecB_noara_LecBFITC_HHATRITC_Syto62_1.lsm	1572.62	0.348
	40x_lecB_noara_LecBFITC_HHATRITC_Syto62_1.lsm	1623.43	0.353
	40x_lecB_noara_LecBFITC_HHATRITC_Syto62_1.lsm	1588.94	0.357
	40x_lecB_noara_LecBFITC_HHATRITC_Syto62_1.lsm	1600.06	0.362
	40x_lecB_noara_LecBFITC_HHATRITC_Syto62_1.lsm	1575.73	0.366
	40x_lecB_noara_LecBFITC_HHATRITC_Syto62_1.lsm	1592.81	0.371
	40x_lecB_noara_LecBFITC_HHATRITC_Syto62_1.lsm	1533.94	0.375
	40x_lecB_noara_LecBFITC_HHATRITC_Syto62_1.lsm	1547.8	0.379
	40x_lecB_noara_LecBFITC_HHATRITC_Syto62_1.lsm	1610.12	0.384
	40x_lecB_noara_LecBFITC_HHATRITC_Syto62_1.lsm	1729.24	0.388
	40x_lecB_noara_LecBFITC_HHATRITC_Syto62_1.lsm	1862.95	0.393
	40x_lecB_noara_LecBFITC_HHATRITC_Syto62_1.lsm	1907.6	0.397
	40x_lecB_noara_LecBFITC_HHATRITC_Syto62_1.lsm	1850.58	0.402
	40x_lecB_noara_LecBFITC_HHATRITC_Syto62_1.lsm	1806.04	0.406
	40x_lecB_noara_LecBFITC_HHATRITC_Syto62_1.lsm	1875.92	0.411
	40x_lecB_noara_LecBFITC_HHATRITC_Syto62_1.lsm	1978.3	0.415
	40x_lecB_noara_LecBFITC_HHATRITC_Syto62_1.lsm	2052.88	0.42
	40x_lecB_noara_LecBFITC_HHATRITC_Syto62_1.lsm	2044.91	0.424
	40x_lecB_noara_LecBFITC_HHATRITC_Syto62_1.lsm	2035.72	0.429
	40x_lecB_noara_LecBFITC_HHATRITC_Syto62_1.lsm	1971.9	0.433
	40x_lecB_noara_LecBFITC_HHATRITC_Syto62_1.lsm	1867.9	0.438
	40x_lecB_noara_LecBFITC_HHATRITC_Syto62_1.lsm	1775.52	0.442
	40x_lecB_noara_LecBFITC_HHATRITC_Syto62_1.lsm	1684.39	0.446
	40x_lecB_noara_LecBFITC_HHATRITC_Syto62_1.lsm	1556.2	0.451
	40x_lecB_noara_LecBFITC_HHATRITC_Syto62_1.lsm	1380.4	0.455
	40x_lecB_noara_LecBFITC_HHATRITC_Syto62_1.lsm	1298.02	0.46
	40x_lecB_noara_LecBFITC_HHATRITC_Syto62_1.lsm	1309.43	0.464
	40x_lecB_noara_LecBFITC_HHATRITC_Syto62_1.lsm	1411.44	0.469
	40x_lecB_noara_LecBFITC_HHATRITC_Syto62_1.lsm	1501.86	0.473
	40x_lecB_noara_LecBFITC_HHATRITC_Syto62_1.lsm	1531.32	0.478
	40x_lecB_noara_LecBFITC_HHATRITC_Syto62_1.lsm	1448.43	0.482
	40x_lecB_noara_LecBFITC_HHATRITC_Syto62_1.lsm	1276.38	0.487
	40x_lecB_noara_LecBFITC_HHATRITC_Syto62_1.lsm	1137.19	0.491
	40x_lecB_noara_LecBFITC_HHATRITC_Syto62_1.lsm	1016.43	0.496
	40x_lecB_noara_LecBFITC_HHATRITC_Syto62_1.lsm	968.9	0.5
	40x_lecB_noara_LecBFITC_HHATRITC_Syto62_1.lsm	971.23	0.504
	40x_lecB_noara_LecBFITC_HHATRITC_Syto62_1.lsm	966.02	0.509
	40x_lecB_noara_LecBFITC_HHATRITC_Syto62_1.lsm	986.49	0.513
	40x_lecB_noara_LecBFITC_HHATRITC_Syto62_1.lsm	999.31	0.518
	40x_lecB_noara_LecBFITC_HHATRITC_Syto62_1.lsm	1082.82	0.522
	40x_lecB_noara_LecBFITC_HHATRITC_Syto62_1.lsm	1147.77	0.527
	40x_lecB_noara_LecBFITC_HHATRITC_Syto62_1.lsm	1180.35	0.531
	40x_lecB_noara_LecBFITC_HHATRITC_Syto62_1.lsm	1216.48	0.536
	40x_lecB_noara_LecBFITC_HHATRITC_Syto62_1.lsm	1225.68	0.54
	40x_lecB_noara_LecBFITC_HHATRITC_Syto62_1.lsm	1248.7	0.545
	40x_lecB_noara_LecBFITC_HHATRITC_Syto62_1.lsm	1234.56	0.549
	40x_lecB_noara_LecBFITC_HHATRITC_Syto62_1.lsm	1186.1	0.554
	40x_lecB_noara_LecBFITC_HHATRITC_Syto62_1.lsm	1197.92	0.558
	40x_lecB_noara_LecBFITC_HHATRITC_Syto62_1.lsm	1239.05	0.563
	40x_lecB_noara_LecBFITC_HHATRITC_Syto62_1.lsm	1294.92	0.567
	40x_lecB_noara_LecBFITC_HHATRITC_Syto62_1.lsm	1267.88	0.571
	40x_lecB_noara_LecBFITC_HHATRITC_Syto62_1.lsm	1208.06	0.576
	40x_lecB_noara_LecBFITC_HHATRITC_Syto62_1.lsm	1132.83	0.58
	40x_lecB_noara_LecBFITC_HHATRITC_Syto62_1.lsm	1100.91	0.585
	40x_lecB_noara_LecBFITC_HHATRITC_Syto62_1.lsm	1121.07	0.589
	40x_lecB_noara_LecBFITC_HHATRITC_Syto62_1.lsm	1170.62	0.594
	40x_lecB_noara_LecBFITC_HHATRITC_Syto62_1.lsm	1273.66	0.598
	40x_lecB_noara_LecBFITC_HHATRITC_Syto62_1.lsm	1339.38	0.603
	40x_lecB_noara_LecBFITC_HHATRITC_Syto62_1.lsm	1305.54	0.607
	40x_lecB_noara_LecBFITC_HHATRITC_Syto62_1.lsm	1226.8	0.612
	40x_lecB_noara_LecBFITC_HHATRITC_Syto62_1.lsm	1097.38	0.616
	40x_lecB_noara_LecBFITC_HHATRITC_Syto62_1.lsm	975.35	0.621
	40x_lecB_noara_LecBFITC_HHATRITC_Syto62_1.lsm	943.81	0.625
	40x_lecB_noara_LecBFITC_HHATRITC_Syto62_1.lsm	990.16	0.629
	40x_lecB_noara_LecBFITC_HHATRITC_Syto62_1.lsm	1048.26	0.634
	40x_lecB_noara_LecBFITC_HHATRITC_Syto62_1.lsm	1086.98	0.638
	40x_lecB_noara_LecBFITC_HHATRITC_Syto62_1.lsm	1208.42	0.643
	40x_lecB_noara_LecBFITC_HHATRITC_Syto62_1.lsm	1282.59	0.647
	40x_lecB_noara_LecBFITC_HHATRITC_Syto62_1.lsm	1382.95	0.652
	40x_lecB_noara_LecBFITC_HHATRITC_Syto62_1.lsm	1478.51	0.656
	40x_lecB_noara_LecBFITC_HHATRITC_Syto62_1.lsm	1509.24	0.661
	40x_lecB_noara_LecBFITC_HHATRITC_Syto62_1.lsm	1538.13	0.665
	40x_lecB_noara_LecBFITC_HHATRITC_Syto62_1.lsm	1529.95	0.67
	40x_lecB_noara_LecBFITC_HHATRITC_Syto62_1.lsm	1527.9	0.674
	40x_lecB_noara_LecBFITC_HHATRITC_Syto62_1.lsm	1530.82	0.679
	40x_lecB_noara_LecBFITC_HHATRITC_Syto62_1.lsm	1465.23	0.683
	40x_lecB_noara_LecBFITC_HHATRITC_Syto62_1.lsm	1427.23	0.688
	40x_lecB_noara_LecBFITC_HHATRITC_Syto62_1.lsm	1395.31	0.692
	40x_lecB_noara_LecBFITC_HHATRITC_Syto62_1.lsm	1344.19	0.696
	40x_lecB_noara_LecBFITC_HHATRITC_Syto62_1.lsm	1264.2	0.701
	40x_lecB_noara_LecBFITC_HHATRITC_Syto62_1.lsm	1169.31	0.705
	40x_lecB_noara_LecBFITC_HHATRITC_Syto62_1.lsm	1129.63	0.71
	40x_lecB_noara_LecBFITC_HHATRITC_Syto62_1.lsm	1082.72	0.714
	40x_lecB_noara_LecBFITC_HHATRITC_Syto62_1.lsm	1050.97	0.719
	40x_lecB_noara_LecBFITC_HHATRITC_Syto62_1.lsm	1021.57	0.723
	40x_lecB_noara_LecBFITC_HHATRITC_Syto62_1.lsm	986.46	0.728
	40x_lecB_noara_LecBFITC_HHATRITC_Syto62_1.lsm	983.47	0.732
	40x_lecB_noara_LecBFITC_HHATRITC_Syto62_1.lsm	995.17	0.737
	40x_lecB_noara_LecBFITC_HHATRITC_Syto62_1.lsm	1000.8	0.741
	40x_lecB_noara_LecBFITC_HHATRITC_Syto62_1.lsm	965.19	0.746
	40x_lecB_noara_LecBFITC_HHATRITC_Syto62_1.lsm	908.42	0.75
	40x_lecB_noara_LecBFITC_HHATRITC_Syto62_1.lsm	871.73	0.754
	40x_lecB_noara_LecBFITC_HHATRITC_Syto62_1.lsm	834.97	0.759
	40x_lecB_noara_LecBFITC_HHATRITC_Syto62_1.lsm	826.88	0.763
	40x_lecB_noara_LecBFITC_HHATRITC_Syto62_1.lsm	823.25	0.768
	40x_lecB_noara_LecBFITC_HHATRITC_Syto62_1.lsm	827.8	0.772
	40x_lecB_noara_LecBFITC_HHATRITC_Syto62_1.lsm	782.65	0.777
	40x_lecB_noara_LecBFITC_HHATRITC_Syto62_1.lsm	748.85	0.781
	40x_lecB_noara_LecBFITC_HHATRITC_Syto62_1.lsm	684.01	0.786
	40x_lecB_noara_LecBFITC_HHATRITC_Syto62_1.lsm	629	0.79
	40x_lecB_noara_LecBFITC_HHATRITC_Syto62_1.lsm	580.58	0.795
	40x_lecB_noara_LecBFITC_HHATRITC_Syto62_1.lsm	546.3	0.799
	40x_lecB_noara_LecBFITC_HHATRITC_Syto62_1.lsm	536.7	0.804
	40x_lecB_noara_LecBFITC_HHATRITC_Syto62_1.lsm	516.24	0.808
	40x_lecB_noara_LecBFITC_HHATRITC_Syto62_1.lsm	496.24	0.813
	40x_lecB_noara_LecBFITC_HHATRITC_Syto62_1.lsm	473.02	0.817
	40x_lecB_noara_LecBFITC_HHATRITC_Syto62_1.lsm	451.1	0.821
	40x_lecB_noara_LecBFITC_HHATRITC_Syto62_1.lsm	434.74	0.826
	40x_lecB_noara_LecBFITC_HHATRITC_Syto62_1.lsm	430.3	0.83
	40x_lecB_noara_LecBFITC_HHATRITC_Syto62_1.lsm	440.09	0.835
	40x_lecB_noara_LecBFITC_HHATRITC_Syto62_1.lsm	450.95	0.839
	40x_lecB_noara_LecBFITC_HHATRITC_Syto62_1.lsm	449.1	0.844
	40x_lecB_noara_LecBFITC_HHATRITC_Syto62_1.lsm	435.89	0.848
	40x_lecB_noara_LecBFITC_HHATRITC_Syto62_1.lsm	442.22	0.853
	40x_lecB_noara_LecBFITC_HHATRITC_Syto62_1.lsm	457.3	0.857
	40x_lecB_noara_LecBFITC_HHATRITC_Syto62_1.lsm	488.13	0.862
	40x_lecB_noara_LecBFITC_HHATRITC_Syto62_1.lsm	476.32	0.866
	40x_lecB_noara_LecBFITC_HHATRITC_Syto62_1.lsm	462.59	0.871
	40x_lecB_noara_LecBFITC_HHATRITC_Syto62_1.lsm	441.03	0.875
	40x_lecB_noara_LecBFITC_HHATRITC_Syto62_1.lsm	425.83	0.879
	40x_lecB_noara_LecBFITC_HHATRITC_Syto62_1.lsm	417.44	0.884
	40x_lecB_noara_LecBFITC_HHATRITC_Syto62_1.lsm	416.14	0.888
	40x_lecB_noara_LecBFITC_HHATRITC_Syto62_1.lsm	428.12	0.893
	40x_lecB_noara_LecBFITC_HHATRITC_Syto62_1.lsm	449.82	0.897
	40x_lecB_noara_LecBFITC_HHATRITC_Syto62_1.lsm	456.63	0.902
	40x_lecB_noara_LecBFITC_HHATRITC_Syto62_1.lsm	450.6	0.906
	40x_lecB_noara_LecBFITC_HHATRITC_Syto62_1.lsm	454.81	0.911
	40x_lecB_noara_LecBFITC_HHATRITC_Syto62_1.lsm	455.43	0.915
	40x_lecB_noara_LecBFITC_HHATRITC_Syto62_1.lsm	444.82	0.92
	40x_lecB_noara_LecBFITC_HHATRITC_Syto62_1.lsm	426.22	0.924
	40x_lecB_noara_LecBFITC_HHATRITC_Syto62_1.lsm	421.22	0.929
	40x_lecB_noara_LecBFITC_HHATRITC_Syto62_1.lsm	413.45	0.933
	40x_lecB_noara_LecBFITC_HHATRITC_Syto62_1.lsm	421.72	0.938
	40x_lecB_noara_LecBFITC_HHATRITC_Syto62_1.lsm	409.83	0.942
	40x_lecB_noara_LecBFITC_HHATRITC_Syto62_1.lsm	396.33	0.946
	40x_lecB_noara_LecBFITC_HHATRITC_Syto62_1.lsm	379.08	0.951
	40x_lecB_noara_LecBFITC_HHATRITC_Syto62_1.lsm	364.21	0.955
	40x_lecB_noara_LecBFITC_HHATRITC_Syto62_1.lsm	362.04	0.96
	40x_lecB_noara_LecBFITC_HHATRITC_Syto62_1.lsm	368.6	0.964
	40x_lecB_noara_LecBFITC_HHATRITC_Syto62_1.lsm	380.12	0.969
	40x_lecB_noara_LecBFITC_HHATRITC_Syto62_1.lsm	378.5	0.973
	40x_lecB_noara_LecBFITC_HHATRITC_Syto62_1.lsm	374.93	0.978
	40x_lecB_noara_LecBFITC_HHATRITC_Syto62_1.lsm	376.96	0.982
	40x_lecB_noara_LecBFITC_HHATRITC_Syto62_1.lsm	381.2	0.987
	40x_lecB_noara_LecBFITC_HHATRITC_Syto62_1.lsm	376.63	0.991
	40x_lecB_noara_LecBFITC_HHATRITC_Syto62_1.lsm	366.42	0.996
	40x_lecB_noara_LecBFITC_HHATRITC_Syto62_1.lsm	360.74	1
	Item Name	Intensity	Normalized Distance
	40x_lecB_noara_LecBFITC_HHATRITC_Syto62_1.lsm	364.4	0
	40x_lecB_noara_LecBFITC_HHATRITC_Syto62_1.lsm	387.67	0.00424
	40x_lecB_noara_LecBFITC_HHATRITC_Syto62_1.lsm	395.01	0.00847
	40x_lecB_noara_LecBFITC_HHATRITC_Syto62_1.lsm	421.15	0.0127
	40x_lecB_noara_LecBFITC_HHATRITC_Syto62_1.lsm	455.29	0.0169
	40x_lecB_noara_LecBFITC_HHATRITC_Syto62_1.lsm	492.43	0.0212
	40x_lecB_noara_LecBFITC_HHATRITC_Syto62_1.lsm	459.52	0.0254
	40x_lecB_noara_LecBFITC_HHATRITC_Syto62_1.lsm	455.83	0.0297
	40x_lecB_noara_LecBFITC_HHATRITC_Syto62_1.lsm	450.62	0.0339
	40x_lecB_noara_LecBFITC_HHATRITC_Syto62_1.lsm	479.46	0.0381
	40x_lecB_noara_LecBFITC_HHATRITC_Syto62_1.lsm	507.87	0.0424
	40x_lecB_noara_LecBFITC_HHATRITC_Syto62_1.lsm	583.84	0.0466
	40x_lecB_noara_LecBFITC_HHATRITC_Syto62_1.lsm	624.61	0.0508
	40x_lecB_noara_LecBFITC_HHATRITC_Syto62_1.lsm	684.9	0.0551
	40x_lecB_noara_LecBFITC_HHATRITC_Syto62_1.lsm	695.45	0.0593
	40x_lecB_noara_LecBFITC_HHATRITC_Syto62_1.lsm	713.17	0.0636
	40x_lecB_noara_LecBFITC_HHATRITC_Syto62_1.lsm	734.54	0.0678
	40x_lecB_noara_LecBFITC_HHATRITC_Syto62_1.lsm	678.14	0.072
	40x_lecB_noara_LecBFITC_HHATRITC_Syto62_1.lsm	664.37	0.0763
	40x_lecB_noara_LecBFITC_HHATRITC_Syto62_1.lsm	653.44	0.0805
	40x_lecB_noara_LecBFITC_HHATRITC_Syto62_1.lsm	678.35	0.0847
	40x_lecB_noara_LecBFITC_HHATRITC_Syto62_1.lsm	703.1	0.089
	40x_lecB_noara_LecBFITC_HHATRITC_Syto62_1.lsm	744.19	0.0932
	40x_lecB_noara_LecBFITC_HHATRITC_Syto62_1.lsm	735.32	0.0975
	40x_lecB_noara_LecBFITC_HHATRITC_Syto62_1.lsm	723.95	0.102
	40x_lecB_noara_LecBFITC_HHATRITC_Syto62_1.lsm	710.94	0.106
	40x_lecB_noara_LecBFITC_HHATRITC_Syto62_1.lsm	733.72	0.11
	40x_lecB_noara_LecBFITC_HHATRITC_Syto62_1.lsm	722.26	0.114
	40x_lecB_noara_LecBFITC_HHATRITC_Syto62_1.lsm	697.95	0.119
	40x_lecB_noara_LecBFITC_HHATRITC_Syto62_1.lsm	685.17	0.123
	40x_lecB_noara_LecBFITC_HHATRITC_Syto62_1.lsm	727.49	0.127
	40x_lecB_noara_LecBFITC_HHATRITC_Syto62_1.lsm	802.03	0.131
	40x_lecB_noara_LecBFITC_HHATRITC_Syto62_1.lsm	902.34	0.136
	40x_lecB_noara_LecBFITC_HHATRITC_Syto62_1.lsm	922.58	0.14
	40x_lecB_noara_LecBFITC_HHATRITC_Syto62_1.lsm	970.04	0.144
	40x_lecB_noara_LecBFITC_HHATRITC_Syto62_1.lsm	910.9	0.148
	40x_lecB_noara_LecBFITC_HHATRITC_Syto62_1.lsm	959.75	0.153
	40x_lecB_noara_LecBFITC_HHATRITC_Syto62_1.lsm	997.38	0.157
	40x_lecB_noara_LecBFITC_HHATRITC_Syto62_1.lsm	1032.23	0.161
	40x_lecB_noara_LecBFITC_HHATRITC_Syto62_1.lsm	1039.47	0.165
	40x_lecB_noara_LecBFITC_HHATRITC_Syto62_1.lsm	1042.16	0.169
	40x_lecB_noara_LecBFITC_HHATRITC_Syto62_1.lsm	962.97	0.174
	40x_lecB_noara_LecBFITC_HHATRITC_Syto62_1.lsm	869.39	0.178
	40x_lecB_noara_LecBFITC_HHATRITC_Syto62_1.lsm	806.33	0.182
	40x_lecB_noara_LecBFITC_HHATRITC_Syto62_1.lsm	818.55	0.186
	40x_lecB_noara_LecBFITC_HHATRITC_Syto62_1.lsm	823.55	0.191
	40x_lecB_noara_LecBFITC_HHATRITC_Syto62_1.lsm	898.29	0.195
	40x_lecB_noara_LecBFITC_HHATRITC_Syto62_1.lsm	997.04	0.199
	40x_lecB_noara_LecBFITC_HHATRITC_Syto62_1.lsm	1156.48	0.203
	40x_lecB_noara_LecBFITC_HHATRITC_Syto62_1.lsm	1344.47	0.208
	40x_lecB_noara_LecBFITC_HHATRITC_Syto62_1.lsm	1646.08	0.212
	40x_lecB_noara_LecBFITC_HHATRITC_Syto62_1.lsm	1855.13	0.216
	40x_lecB_noara_LecBFITC_HHATRITC_Syto62_1.lsm	1987.6	0.22
	40x_lecB_noara_LecBFITC_HHATRITC_Syto62_1.lsm	2136.92	0.225
	40x_lecB_noara_LecBFITC_HHATRITC_Syto62_1.lsm	2199.67	0.229
	40x_lecB_noara_LecBFITC_HHATRITC_Syto62_1.lsm	2274.52	0.233
	40x_lecB_noara_LecBFITC_HHATRITC_Syto62_1.lsm	2361.25	0.237
	40x_lecB_noara_LecBFITC_HHATRITC_Syto62_1.lsm	2638.64	0.242
	40x_lecB_noara_LecBFITC_HHATRITC_Syto62_1.lsm	2874.79	0.246
	40x_lecB_noara_LecBFITC_HHATRITC_Syto62_1.lsm	2949.93	0.25
	40x_lecB_noara_LecBFITC_HHATRITC_Syto62_1.lsm	3034.72	0.254
	40x_lecB_noara_LecBFITC_HHATRITC_Syto62_1.lsm	3127.37	0.258
	40x_lecB_noara_LecBFITC_HHATRITC_Syto62_1.lsm	3220.69	0.263
	40x_lecB_noara_LecBFITC_HHATRITC_Syto62_1.lsm	3274.06	0.267
	40x_lecB_noara_LecBFITC_HHATRITC_Syto62_1.lsm	3292.65	0.271
	40x_lecB_noara_LecBFITC_HHATRITC_Syto62_1.lsm	3326.58	0.275
	40x_lecB_noara_LecBFITC_HHATRITC_Syto62_1.lsm	3372.37	0.28
	40x_lecB_noara_LecBFITC_HHATRITC_Syto62_1.lsm	3392.77	0.284
	40x_lecB_noara_LecBFITC_HHATRITC_Syto62_1.lsm	3322.31	0.288
	40x_lecB_noara_LecBFITC_HHATRITC_Syto62_1.lsm	3274.89	0.292
	40x_lecB_noara_LecBFITC_HHATRITC_Syto62_1.lsm	3163.71	0.297
	40x_lecB_noara_LecBFITC_HHATRITC_Syto62_1.lsm	2968.59	0.301
	40x_lecB_noara_LecBFITC_HHATRITC_Syto62_1.lsm	2539.74	0.305
	40x_lecB_noara_LecBFITC_HHATRITC_Syto62_1.lsm	2056.38	0.309
	40x_lecB_noara_LecBFITC_HHATRITC_Syto62_1.lsm	1740.98	0.314
	40x_lecB_noara_LecBFITC_HHATRITC_Syto62_1.lsm	1602.95	0.318
	40x_lecB_noara_LecBFITC_HHATRITC_Syto62_1.lsm	1561.21	0.322
	40x_lecB_noara_LecBFITC_HHATRITC_Syto62_1.lsm	1640.4	0.326
	40x_lecB_noara_LecBFITC_HHATRITC_Syto62_1.lsm	1702.49	0.331
	40x_lecB_noara_LecBFITC_HHATRITC_Syto62_1.lsm	1652.89	0.335
	40x_lecB_noara_LecBFITC_HHATRITC_Syto62_1.lsm	1573.19	0.339
	40x_lecB_noara_LecBFITC_HHATRITC_Syto62_1.lsm	1490.91	0.343
	40x_lecB_noara_LecBFITC_HHATRITC_Syto62_1.lsm	1469.52	0.347
	40x_lecB_noara_LecBFITC_HHATRITC_Syto62_1.lsm	1480.33	0.352
	40x_lecB_noara_LecBFITC_HHATRITC_Syto62_1.lsm	1544.42	0.356
	40x_lecB_noara_LecBFITC_HHATRITC_Syto62_1.lsm	1652.5	0.36
	40x_lecB_noara_LecBFITC_HHATRITC_Syto62_1.lsm	1676.65	0.364
	40x_lecB_noara_LecBFITC_HHATRITC_Syto62_1.lsm	1750.21	0.369
	40x_lecB_noara_LecBFITC_HHATRITC_Syto62_1.lsm	1823.73	0.373
	40x_lecB_noara_LecBFITC_HHATRITC_Syto62_1.lsm	1922.83	0.377
	40x_lecB_noara_LecBFITC_HHATRITC_Syto62_1.lsm	2013.81	0.381
	40x_lecB_noara_LecBFITC_HHATRITC_Syto62_1.lsm	1940.37	0.386
	40x_lecB_noara_LecBFITC_HHATRITC_Syto62_1.lsm	1846.82	0.39
	40x_lecB_noara_LecBFITC_HHATRITC_Syto62_1.lsm	1698.62	0.394
	40x_lecB_noara_LecBFITC_HHATRITC_Syto62_1.lsm	1672.46	0.398
	40x_lecB_noara_LecBFITC_HHATRITC_Syto62_1.lsm	1732.66	0.403
	40x_lecB_noara_LecBFITC_HHATRITC_Syto62_1.lsm	1933.26	0.407
	40x_lecB_noara_LecBFITC_HHATRITC_Syto62_1.lsm	2108.29	0.411
	40x_lecB_noara_LecBFITC_HHATRITC_Syto62_1.lsm	2209.74	0.415
	40x_lecB_noara_LecBFITC_HHATRITC_Syto62_1.lsm	2154.51	0.419
	40x_lecB_noara_LecBFITC_HHATRITC_Syto62_1.lsm	2000.07	0.424
	40x_lecB_noara_LecBFITC_HHATRITC_Syto62_1.lsm	1774.25	0.428
	40x_lecB_noara_LecBFITC_HHATRITC_Syto62_1.lsm	1517.63	0.432
	40x_lecB_noara_LecBFITC_HHATRITC_Syto62_1.lsm	1357.65	0.436
	40x_lecB_noara_LecBFITC_HHATRITC_Syto62_1.lsm	1322.93	0.441
	40x_lecB_noara_LecBFITC_HHATRITC_Syto62_1.lsm	1283.24	0.445
	40x_lecB_noara_LecBFITC_HHATRITC_Syto62_1.lsm	1210.79	0.449
	40x_lecB_noara_LecBFITC_HHATRITC_Syto62_1.lsm	1076.03	0.453
	40x_lecB_noara_LecBFITC_HHATRITC_Syto62_1.lsm	977.08	0.458
	40x_lecB_noara_LecBFITC_HHATRITC_Syto62_1.lsm	909.59	0.462
	40x_lecB_noara_LecBFITC_HHATRITC_Syto62_1.lsm	861.63	0.466
	40x_lecB_noara_LecBFITC_HHATRITC_Syto62_1.lsm	814.84	0.47
	40x_lecB_noara_LecBFITC_HHATRITC_Syto62_1.lsm	778.53	0.475
	40x_lecB_noara_LecBFITC_HHATRITC_Syto62_1.lsm	770.22	0.479
	40x_lecB_noara_LecBFITC_HHATRITC_Syto62_1.lsm	804.76	0.483
	40x_lecB_noara_LecBFITC_HHATRITC_Syto62_1.lsm	921.11	0.487
	40x_lecB_noara_LecBFITC_HHATRITC_Syto62_1.lsm	1054.91	0.492
	40x_lecB_noara_LecBFITC_HHATRITC_Syto62_1.lsm	1192.7	0.496
	40x_lecB_noara_LecBFITC_HHATRITC_Syto62_1.lsm	1280.39	0.5
	40x_lecB_noara_LecBFITC_HHATRITC_Syto62_1.lsm	1296.3	0.504
	40x_lecB_noara_LecBFITC_HHATRITC_Syto62_1.lsm	1385.63	0.508
	40x_lecB_noara_LecBFITC_HHATRITC_Syto62_1.lsm	1421.19	0.513
	40x_lecB_noara_LecBFITC_HHATRITC_Syto62_1.lsm	1470.52	0.517
	40x_lecB_noara_LecBFITC_HHATRITC_Syto62_1.lsm	1418.23	0.521
	40x_lecB_noara_LecBFITC_HHATRITC_Syto62_1.lsm	1444.74	0.525
	40x_lecB_noara_LecBFITC_HHATRITC_Syto62_1.lsm	1418.63	0.53
	40x_lecB_noara_LecBFITC_HHATRITC_Syto62_1.lsm	1471.72	0.534
	40x_lecB_noara_LecBFITC_HHATRITC_Syto62_1.lsm	1385.07	0.538
	40x_lecB_noara_LecBFITC_HHATRITC_Syto62_1.lsm	1410.66	0.542
	40x_lecB_noara_LecBFITC_HHATRITC_Syto62_1.lsm	1344.2	0.547
	40x_lecB_noara_LecBFITC_HHATRITC_Syto62_1.lsm	1341.21	0.551
	40x_lecB_noara_LecBFITC_HHATRITC_Syto62_1.lsm	1207.81	0.555
	40x_lecB_noara_LecBFITC_HHATRITC_Syto62_1.lsm	1205.7	0.559
	40x_lecB_noara_LecBFITC_HHATRITC_Syto62_1.lsm	1112.02	0.564
	40x_lecB_noara_LecBFITC_HHATRITC_Syto62_1.lsm	1123.37	0.568
	40x_lecB_noara_LecBFITC_HHATRITC_Syto62_1.lsm	1141.09	0.572
	40x_lecB_noara_LecBFITC_HHATRITC_Syto62_1.lsm	1196.61	0.576
	40x_lecB_noara_LecBFITC_HHATRITC_Syto62_1.lsm	1209.04	0.581
	40x_lecB_noara_LecBFITC_HHATRITC_Syto62_1.lsm	1155.3	0.585
	40x_lecB_noara_LecBFITC_HHATRITC_Syto62_1.lsm	1078	0.589
	40x_lecB_noara_LecBFITC_HHATRITC_Syto62_1.lsm	1062.48	0.593
	40x_lecB_noara_LecBFITC_HHATRITC_Syto62_1.lsm	1057.69	0.597
	40x_lecB_noara_LecBFITC_HHATRITC_Syto62_1.lsm	1071.61	0.602
	40x_lecB_noara_LecBFITC_HHATRITC_Syto62_1.lsm	1118.21	0.606
	40x_lecB_noara_LecBFITC_HHATRITC_Syto62_1.lsm	1201.97	0.61
	40x_lecB_noara_LecBFITC_HHATRITC_Syto62_1.lsm	1234.68	0.614
	40x_lecB_noara_LecBFITC_HHATRITC_Syto62_1.lsm	1230.66	0.619
	40x_lecB_noara_LecBFITC_HHATRITC_Syto62_1.lsm	1189.97	0.623
	40x_lecB_noara_LecBFITC_HHATRITC_Syto62_1.lsm	1152.84	0.627
	40x_lecB_noara_LecBFITC_HHATRITC_Syto62_1.lsm	1013.05	0.631
	40x_lecB_noara_LecBFITC_HHATRITC_Syto62_1.lsm	886.74	0.636
	40x_lecB_noara_LecBFITC_HHATRITC_Syto62_1.lsm	841.32	0.64
	40x_lecB_noara_LecBFITC_HHATRITC_Syto62_1.lsm	742.81	0.644
	40x_lecB_noara_LecBFITC_HHATRITC_Syto62_1.lsm	714.62	0.648
	40x_lecB_noara_LecBFITC_HHATRITC_Syto62_1.lsm	694.36	0.653
	40x_lecB_noara_LecBFITC_HHATRITC_Syto62_1.lsm	718.82	0.657
	40x_lecB_noara_LecBFITC_HHATRITC_Syto62_1.lsm	669.74	0.661
	40x_lecB_noara_LecBFITC_HHATRITC_Syto62_1.lsm	614.69	0.665
	40x_lecB_noara_LecBFITC_HHATRITC_Syto62_1.lsm	602.62	0.669
	40x_lecB_noara_LecBFITC_HHATRITC_Syto62_1.lsm	616.8	0.674
	40x_lecB_noara_LecBFITC_HHATRITC_Syto62_1.lsm	633.2	0.678
	40x_lecB_noara_LecBFITC_HHATRITC_Syto62_1.lsm	604.29	0.682
	40x_lecB_noara_LecBFITC_HHATRITC_Syto62_1.lsm	556.21	0.686
	40x_lecB_noara_LecBFITC_HHATRITC_Syto62_1.lsm	530.47	0.691
	40x_lecB_noara_LecBFITC_HHATRITC_Syto62_1.lsm	513.24	0.695
	40x_lecB_noara_LecBFITC_HHATRITC_Syto62_1.lsm	540.6	0.699
	40x_lecB_noara_LecBFITC_HHATRITC_Syto62_1.lsm	578.09	0.703
	40x_lecB_noara_LecBFITC_HHATRITC_Syto62_1.lsm	664.47	0.708
	40x_lecB_noara_LecBFITC_HHATRITC_Syto62_1.lsm	759.02	0.712
	40x_lecB_noara_LecBFITC_HHATRITC_Syto62_1.lsm	827.9	0.716
	40x_lecB_noara_LecBFITC_HHATRITC_Syto62_1.lsm	920.25	0.72
	40x_lecB_noara_LecBFITC_HHATRITC_Syto62_1.lsm	975.67	0.725
	40x_lecB_noara_LecBFITC_HHATRITC_Syto62_1.lsm	999.25	0.729
	40x_lecB_noara_LecBFITC_HHATRITC_Syto62_1.lsm	998.64	0.733
	40x_lecB_noara_LecBFITC_HHATRITC_Syto62_1.lsm	962.77	0.737
	40x_lecB_noara_LecBFITC_HHATRITC_Syto62_1.lsm	887.7	0.742
	40x_lecB_noara_LecBFITC_HHATRITC_Syto62_1.lsm	803.22	0.746
	40x_lecB_noara_LecBFITC_HHATRITC_Syto62_1.lsm	737.57	0.75
	40x_lecB_noara_LecBFITC_HHATRITC_Syto62_1.lsm	722.84	0.754
	40x_lecB_noara_LecBFITC_HHATRITC_Syto62_1.lsm	758.56	0.758
	40x_lecB_noara_LecBFITC_HHATRITC_Syto62_1.lsm	804.53	0.763
	40x_lecB_noara_LecBFITC_HHATRITC_Syto62_1.lsm	823.92	0.767
	40x_lecB_noara_LecBFITC_HHATRITC_Syto62_1.lsm	828.64	0.771
	40x_lecB_noara_LecBFITC_HHATRITC_Syto62_1.lsm	794.67	0.775
	40x_lecB_noara_LecBFITC_HHATRITC_Syto62_1.lsm	841.92	0.78
	40x_lecB_noara_LecBFITC_HHATRITC_Syto62_1.lsm	909.32	0.784
	40x_lecB_noara_LecBFITC_HHATRITC_Syto62_1.lsm	973.19	0.788
	40x_lecB_noara_LecBFITC_HHATRITC_Syto62_1.lsm	951.44	0.792
	40x_lecB_noara_LecBFITC_HHATRITC_Syto62_1.lsm	990.41	0.797
	40x_lecB_noara_LecBFITC_HHATRITC_Syto62_1.lsm	1030.01	0.801
	40x_lecB_noara_LecBFITC_HHATRITC_Syto62_1.lsm	1127.16	0.805
	40x_lecB_noara_LecBFITC_HHATRITC_Syto62_1.lsm	1124.98	0.809
	40x_lecB_noara_LecBFITC_HHATRITC_Syto62_1.lsm	1178.03	0.814
	40x_lecB_noara_LecBFITC_HHATRITC_Syto62_1.lsm	1102.11	0.818
	40x_lecB_noara_LecBFITC_HHATRITC_Syto62_1.lsm	1089.43	0.822
	40x_lecB_noara_LecBFITC_HHATRITC_Syto62_1.lsm	1055.39	0.826
	40x_lecB_noara_LecBFITC_HHATRITC_Syto62_1.lsm	1051.59	0.831
	40x_lecB_noara_LecBFITC_HHATRITC_Syto62_1.lsm	1024.74	0.835
	40x_lecB_noara_LecBFITC_HHATRITC_Syto62_1.lsm	990.24	0.839
	40x_lecB_noara_LecBFITC_HHATRITC_Syto62_1.lsm	966.13	0.843
	40x_lecB_noara_LecBFITC_HHATRITC_Syto62_1.lsm	944.28	0.847
	40x_lecB_noara_LecBFITC_HHATRITC_Syto62_1.lsm	911.22	0.852
	40x_lecB_noara_LecBFITC_HHATRITC_Syto62_1.lsm	850.37	0.856
	40x_lecB_noara_LecBFITC_HHATRITC_Syto62_1.lsm	750.55	0.86
	40x_lecB_noara_LecBFITC_HHATRITC_Syto62_1.lsm	689.59	0.864
	40x_lecB_noara_LecBFITC_HHATRITC_Syto62_1.lsm	640.25	0.869
	40x_lecB_noara_LecBFITC_HHATRITC_Syto62_1.lsm	640.66	0.873
	40x_lecB_noara_LecBFITC_HHATRITC_Syto62_1.lsm	625.8	0.877
	40x_lecB_noara_LecBFITC_HHATRITC_Syto62_1.lsm	628.43	0.881
	40x_lecB_noara_LecBFITC_HHATRITC_Syto62_1.lsm	601.1	0.886
	40x_lecB_noara_LecBFITC_HHATRITC_Syto62_1.lsm	601.03	0.89
	40x_lecB_noara_LecBFITC_HHATRITC_Syto62_1.lsm	639.98	0.894
	40x_lecB_noara_LecBFITC_HHATRITC_Syto62_1.lsm	671.39	0.898
	40x_lecB_noara_LecBFITC_HHATRITC_Syto62_1.lsm	685.14	0.903
	40x_lecB_noara_LecBFITC_HHATRITC_Syto62_1.lsm	657.76	0.907
	40x_lecB_noara_LecBFITC_HHATRITC_Syto62_1.lsm	590.72	0.911
	40x_lecB_noara_LecBFITC_HHATRITC_Syto62_1.lsm	560.68	0.915
	40x_lecB_noara_LecBFITC_HHATRITC_Syto62_1.lsm	552.97	0.919
	40x_lecB_noara_LecBFITC_HHATRITC_Syto62_1.lsm	543.67	0.924
	40x_lecB_noara_LecBFITC_HHATRITC_Syto62_1.lsm	528.48	0.928
	40x_lecB_noara_LecBFITC_HHATRITC_Syto62_1.lsm	514.26	0.932
	40x_lecB_noara_LecBFITC_HHATRITC_Syto62_1.lsm	517.73	0.936
	40x_lecB_noara_LecBFITC_HHATRITC_Syto62_1.lsm	508.99	0.941
	40x_lecB_noara_LecBFITC_HHATRITC_Syto62_1.lsm	493.14	0.945
	40x_lecB_noara_LecBFITC_HHATRITC_Syto62_1.lsm	482.25	0.949
	40x_lecB_noara_LecBFITC_HHATRITC_Syto62_1.lsm	451.1	0.953
	40x_lecB_noara_LecBFITC_HHATRITC_Syto62_1.lsm	447.75	0.958
	40x_lecB_noara_LecBFITC_HHATRITC_Syto62_1.lsm	425.18	0.962
	40x_lecB_noara_LecBFITC_HHATRITC_Syto62_1.lsm	441.24	0.966
	40x_lecB_noara_LecBFITC_HHATRITC_Syto62_1.lsm	448.7	0.97
	40x_lecB_noara_LecBFITC_HHATRITC_Syto62_1.lsm	459.44	0.975
	40x_lecB_noara_LecBFITC_HHATRITC_Syto62_1.lsm	495.69	0.979
	40x_lecB_noara_LecBFITC_HHATRITC_Syto62_1.lsm	509.47	0.983
	40x_lecB_noara_LecBFITC_HHATRITC_Syto62_1.lsm	478.65	0.987
	40x_lecB_noara_LecBFITC_HHATRITC_Syto62_1.lsm	464.74	0.992
	40x_lecB_noara_LecBFITC_HHATRITC_Syto62_1.lsm	458.65	0.996
	40x_lecB_noara_LecBFITC_HHATRITC_Syto62_1.lsm	458.86	1
	Item Name	Intensity	Normalized Distance
	40x_lecB_noara_LecBFITC_HHATRITC_Syto62_1.lsm	376.11	0
	40x_lecB_noara_LecBFITC_HHATRITC_Syto62_1.lsm	378.27	0.00389
	40x_lecB_noara_LecBFITC_HHATRITC_Syto62_1.lsm	378.55	0.00779
	40x_lecB_noara_LecBFITC_HHATRITC_Syto62_1.lsm	380.64	0.0117
	40x_lecB_noara_LecBFITC_HHATRITC_Syto62_1.lsm	385.86	0.0156
	40x_lecB_noara_LecBFITC_HHATRITC_Syto62_1.lsm	382.23	0.0195
	40x_lecB_noara_LecBFITC_HHATRITC_Syto62_1.lsm	376.35	0.0234
	40x_lecB_noara_LecBFITC_HHATRITC_Syto62_1.lsm	373.57	0.0273
	40x_lecB_noara_LecBFITC_HHATRITC_Syto62_1.lsm	379.62	0.0312
	40x_lecB_noara_LecBFITC_HHATRITC_Syto62_1.lsm	389.74	0.035
	40x_lecB_noara_LecBFITC_HHATRITC_Syto62_1.lsm	404.24	0.0389
	40x_lecB_noara_LecBFITC_HHATRITC_Syto62_1.lsm	434.31	0.0428
	40x_lecB_noara_LecBFITC_HHATRITC_Syto62_1.lsm	460.75	0.0467
	40x_lecB_noara_LecBFITC_HHATRITC_Syto62_1.lsm	470.5	0.0506
	40x_lecB_noara_LecBFITC_HHATRITC_Syto62_1.lsm	462.95	0.0545
	40x_lecB_noara_LecBFITC_HHATRITC_Syto62_1.lsm	448.96	0.0584
	40x_lecB_noara_LecBFITC_HHATRITC_Syto62_1.lsm	442.16	0.0623
	40x_lecB_noara_LecBFITC_HHATRITC_Syto62_1.lsm	451.97	0.0662
	40x_lecB_noara_LecBFITC_HHATRITC_Syto62_1.lsm	465.21	0.0701
	40x_lecB_noara_LecBFITC_HHATRITC_Syto62_1.lsm	480.89	0.074
	40x_lecB_noara_LecBFITC_HHATRITC_Syto62_1.lsm	492.75	0.0779
	40x_lecB_noara_LecBFITC_HHATRITC_Syto62_1.lsm	509.49	0.0818
	40x_lecB_noara_LecBFITC_HHATRITC_Syto62_1.lsm	561.2	0.0857
	40x_lecB_noara_LecBFITC_HHATRITC_Syto62_1.lsm	627.9	0.0896
	40x_lecB_noara_LecBFITC_HHATRITC_Syto62_1.lsm	671.84	0.0935
	40x_lecB_noara_LecBFITC_HHATRITC_Syto62_1.lsm	670.58	0.0973
	40x_lecB_noara_LecBFITC_HHATRITC_Syto62_1.lsm	660.15	0.101
	40x_lecB_noara_LecBFITC_HHATRITC_Syto62_1.lsm	656.11	0.105
	40x_lecB_noara_LecBFITC_HHATRITC_Syto62_1.lsm	657.4	0.109
	40x_lecB_noara_LecBFITC_HHATRITC_Syto62_1.lsm	680.8	0.113
	40x_lecB_noara_LecBFITC_HHATRITC_Syto62_1.lsm	698.26	0.117
	40x_lecB_noara_LecBFITC_HHATRITC_Syto62_1.lsm	702.81	0.121
	40x_lecB_noara_LecBFITC_HHATRITC_Syto62_1.lsm	713.88	0.125
	40x_lecB_noara_LecBFITC_HHATRITC_Syto62_1.lsm	721.51	0.128
	40x_lecB_noara_LecBFITC_HHATRITC_Syto62_1.lsm	725.86	0.132
	40x_lecB_noara_LecBFITC_HHATRITC_Syto62_1.lsm	733.67	0.136
	40x_lecB_noara_LecBFITC_HHATRITC_Syto62_1.lsm	745.24	0.14
	40x_lecB_noara_LecBFITC_HHATRITC_Syto62_1.lsm	729.78	0.144
	40x_lecB_noara_LecBFITC_HHATRITC_Syto62_1.lsm	700.31	0.148
	40x_lecB_noara_LecBFITC_HHATRITC_Syto62_1.lsm	688.18	0.152
	40x_lecB_noara_LecBFITC_HHATRITC_Syto62_1.lsm	679.62	0.156
	40x_lecB_noara_LecBFITC_HHATRITC_Syto62_1.lsm	684.83	0.16
	40x_lecB_noara_LecBFITC_HHATRITC_Syto62_1.lsm	711.51	0.164
	40x_lecB_noara_LecBFITC_HHATRITC_Syto62_1.lsm	801.39	0.167
	40x_lecB_noara_LecBFITC_HHATRITC_Syto62_1.lsm	912.19	0.171
	40x_lecB_noara_LecBFITC_HHATRITC_Syto62_1.lsm	952	0.175
	40x_lecB_noara_LecBFITC_HHATRITC_Syto62_1.lsm	916.86	0.179
	40x_lecB_noara_LecBFITC_HHATRITC_Syto62_1.lsm	862.49	0.183
	40x_lecB_noara_LecBFITC_HHATRITC_Syto62_1.lsm	811.79	0.187
	40x_lecB_noara_LecBFITC_HHATRITC_Syto62_1.lsm	751.31	0.191
	40x_lecB_noara_LecBFITC_HHATRITC_Syto62_1.lsm	678.95	0.195
	40x_lecB_noara_LecBFITC_HHATRITC_Syto62_1.lsm	621.99	0.199
	40x_lecB_noara_LecBFITC_HHATRITC_Syto62_1.lsm	587.53	0.202
	40x_lecB_noara_LecBFITC_HHATRITC_Syto62_1.lsm	564.73	0.206
	40x_lecB_noara_LecBFITC_HHATRITC_Syto62_1.lsm	555.88	0.21
	40x_lecB_noara_LecBFITC_HHATRITC_Syto62_1.lsm	598.74	0.214
	40x_lecB_noara_LecBFITC_HHATRITC_Syto62_1.lsm	645.72	0.218
	40x_lecB_noara_LecBFITC_HHATRITC_Syto62_1.lsm	673.21	0.222
	40x_lecB_noara_LecBFITC_HHATRITC_Syto62_1.lsm	682.88	0.226
	40x_lecB_noara_LecBFITC_HHATRITC_Syto62_1.lsm	672.19	0.23
	40x_lecB_noara_LecBFITC_HHATRITC_Syto62_1.lsm	655.3	0.234
	40x_lecB_noara_LecBFITC_HHATRITC_Syto62_1.lsm	629.53	0.238
	40x_lecB_noara_LecBFITC_HHATRITC_Syto62_1.lsm	615.45	0.241
	40x_lecB_noara_LecBFITC_HHATRITC_Syto62_1.lsm	628.49	0.245
	40x_lecB_noara_LecBFITC_HHATRITC_Syto62_1.lsm	651.68	0.249
	40x_lecB_noara_LecBFITC_HHATRITC_Syto62_1.lsm	670.64	0.253
	40x_lecB_noara_LecBFITC_HHATRITC_Syto62_1.lsm	680.34	0.257
	40x_lecB_noara_LecBFITC_HHATRITC_Syto62_1.lsm	723.07	0.261
	40x_lecB_noara_LecBFITC_HHATRITC_Syto62_1.lsm	774.19	0.265
	40x_lecB_noara_LecBFITC_HHATRITC_Syto62_1.lsm	853.45	0.269
	40x_lecB_noara_LecBFITC_HHATRITC_Syto62_1.lsm	1002.84	0.273
	40x_lecB_noara_LecBFITC_HHATRITC_Syto62_1.lsm	1145.97	0.276
	40x_lecB_noara_LecBFITC_HHATRITC_Syto62_1.lsm	1253.82	0.28
	40x_lecB_noara_LecBFITC_HHATRITC_Syto62_1.lsm	1309.8	0.284
	40x_lecB_noara_LecBFITC_HHATRITC_Syto62_1.lsm	1265.75	0.288
	40x_lecB_noara_LecBFITC_HHATRITC_Syto62_1.lsm	1226.22	0.292
	40x_lecB_noara_LecBFITC_HHATRITC_Syto62_1.lsm	1231.5	0.296
	40x_lecB_noara_LecBFITC_HHATRITC_Syto62_1.lsm	1210.41	0.3
	40x_lecB_noara_LecBFITC_HHATRITC_Syto62_1.lsm	1141.7	0.304
	40x_lecB_noara_LecBFITC_HHATRITC_Syto62_1.lsm	1058.6	0.308
	40x_lecB_noara_LecBFITC_HHATRITC_Syto62_1.lsm	1001.47	0.312
	40x_lecB_noara_LecBFITC_HHATRITC_Syto62_1.lsm	972.01	0.315
	40x_lecB_noara_LecBFITC_HHATRITC_Syto62_1.lsm	1006.95	0.319
	40x_lecB_noara_LecBFITC_HHATRITC_Syto62_1.lsm	1107.53	0.323
	40x_lecB_noara_LecBFITC_HHATRITC_Syto62_1.lsm	1146.1	0.327
	40x_lecB_noara_LecBFITC_HHATRITC_Syto62_1.lsm	1099.96	0.331
	40x_lecB_noara_LecBFITC_HHATRITC_Syto62_1.lsm	1066.62	0.335
	40x_lecB_noara_LecBFITC_HHATRITC_Syto62_1.lsm	1105.7	0.339
	40x_lecB_noara_LecBFITC_HHATRITC_Syto62_1.lsm	1160.84	0.343
	40x_lecB_noara_LecBFITC_HHATRITC_Syto62_1.lsm	1226.09	0.347
	40x_lecB_noara_LecBFITC_HHATRITC_Syto62_1.lsm	1379.46	0.35
	40x_lecB_noara_LecBFITC_HHATRITC_Syto62_1.lsm	1614.38	0.354
	40x_lecB_noara_LecBFITC_HHATRITC_Syto62_1.lsm	1766.23	0.358
	40x_lecB_noara_LecBFITC_HHATRITC_Syto62_1.lsm	1824.31	0.362
	40x_lecB_noara_LecBFITC_HHATRITC_Syto62_1.lsm	1820.05	0.366
	40x_lecB_noara_LecBFITC_HHATRITC_Syto62_1.lsm	1818.04	0.37
	40x_lecB_noara_LecBFITC_HHATRITC_Syto62_1.lsm	1826.06	0.374
	40x_lecB_noara_LecBFITC_HHATRITC_Syto62_1.lsm	1828.29	0.378
	40x_lecB_noara_LecBFITC_HHATRITC_Syto62_1.lsm	1797.58	0.382
	40x_lecB_noara_LecBFITC_HHATRITC_Syto62_1.lsm	1695.72	0.385
	40x_lecB_noara_LecBFITC_HHATRITC_Syto62_1.lsm	1593.69	0.389
	40x_lecB_noara_LecBFITC_HHATRITC_Syto62_1.lsm	1521.48	0.393
	40x_lecB_noara_LecBFITC_HHATRITC_Syto62_1.lsm	1493.49	0.397
	40x_lecB_noara_LecBFITC_HHATRITC_Syto62_1.lsm	1498.2	0.401
	40x_lecB_noara_LecBFITC_HHATRITC_Syto62_1.lsm	1465.35	0.405
	40x_lecB_noara_LecBFITC_HHATRITC_Syto62_1.lsm	1375.59	0.409
	40x_lecB_noara_LecBFITC_HHATRITC_Syto62_1.lsm	1288.28	0.413
	40x_lecB_noara_LecBFITC_HHATRITC_Syto62_1.lsm	1240.91	0.417
	40x_lecB_noara_LecBFITC_HHATRITC_Syto62_1.lsm	1235.34	0.421
	40x_lecB_noara_LecBFITC_HHATRITC_Syto62_1.lsm	1296.07	0.424
	40x_lecB_noara_LecBFITC_HHATRITC_Syto62_1.lsm	1411.86	0.428
	40x_lecB_noara_LecBFITC_HHATRITC_Syto62_1.lsm	1478.49	0.432
	40x_lecB_noara_LecBFITC_HHATRITC_Syto62_1.lsm	1416.93	0.436
	40x_lecB_noara_LecBFITC_HHATRITC_Syto62_1.lsm	1320.22	0.44
	40x_lecB_noara_LecBFITC_HHATRITC_Syto62_1.lsm	1299.33	0.444
	40x_lecB_noara_LecBFITC_HHATRITC_Syto62_1.lsm	1328.53	0.448
	40x_lecB_noara_LecBFITC_HHATRITC_Syto62_1.lsm	1363.1	0.452
	40x_lecB_noara_LecBFITC_HHATRITC_Syto62_1.lsm	1448.08	0.456
	40x_lecB_noara_LecBFITC_HHATRITC_Syto62_1.lsm	1518.19	0.459
	40x_lecB_noara_LecBFITC_HHATRITC_Syto62_1.lsm	1519.5	0.463
	40x_lecB_noara_LecBFITC_HHATRITC_Syto62_1.lsm	1496.53	0.467
	40x_lecB_noara_LecBFITC_HHATRITC_Syto62_1.lsm	1449.27	0.471
	40x_lecB_noara_LecBFITC_HHATRITC_Syto62_1.lsm	1387.59	0.475
	40x_lecB_noara_LecBFITC_HHATRITC_Syto62_1.lsm	1351.55	0.479
	40x_lecB_noara_LecBFITC_HHATRITC_Syto62_1.lsm	1335.39	0.483
	40x_lecB_noara_LecBFITC_HHATRITC_Syto62_1.lsm	1333.17	0.487
	40x_lecB_noara_LecBFITC_HHATRITC_Syto62_1.lsm	1341.23	0.491
	40x_lecB_noara_LecBFITC_HHATRITC_Syto62_1.lsm	1338.32	0.495
	40x_lecB_noara_LecBFITC_HHATRITC_Syto62_1.lsm	1286.73	0.498
	40x_lecB_noara_LecBFITC_HHATRITC_Syto62_1.lsm	1207.85	0.502
	40x_lecB_noara_LecBFITC_HHATRITC_Syto62_1.lsm	1114.4	0.506
	40x_lecB_noara_LecBFITC_HHATRITC_Syto62_1.lsm	1037.8	0.51
	40x_lecB_noara_LecBFITC_HHATRITC_Syto62_1.lsm	1013.97	0.514
	40x_lecB_noara_LecBFITC_HHATRITC_Syto62_1.lsm	1053.94	0.518
	40x_lecB_noara_LecBFITC_HHATRITC_Syto62_1.lsm	1178.2	0.522
	40x_lecB_noara_LecBFITC_HHATRITC_Syto62_1.lsm	1368.94	0.526
	40x_lecB_noara_LecBFITC_HHATRITC_Syto62_1.lsm	1526.67	0.53
	40x_lecB_noara_LecBFITC_HHATRITC_Syto62_1.lsm	1674.33	0.533
	40x_lecB_noara_LecBFITC_HHATRITC_Syto62_1.lsm	1799.92	0.537
	40x_lecB_noara_LecBFITC_HHATRITC_Syto62_1.lsm	1793.5	0.541
	40x_lecB_noara_LecBFITC_HHATRITC_Syto62_1.lsm	1711.24	0.545
	40x_lecB_noara_LecBFITC_HHATRITC_Syto62_1.lsm	1628.38	0.549
	40x_lecB_noara_LecBFITC_HHATRITC_Syto62_1.lsm	1572.95	0.553
	40x_lecB_noara_LecBFITC_HHATRITC_Syto62_1.lsm	1524.21	0.557
	40x_lecB_noara_LecBFITC_HHATRITC_Syto62_1.lsm	1479.22	0.561
	40x_lecB_noara_LecBFITC_HHATRITC_Syto62_1.lsm	1388.09	0.565
	40x_lecB_noara_LecBFITC_HHATRITC_Syto62_1.lsm	1262.68	0.569
	40x_lecB_noara_LecBFITC_HHATRITC_Syto62_1.lsm	1203.78	0.572
	40x_lecB_noara_LecBFITC_HHATRITC_Syto62_1.lsm	1235.12	0.576
	40x_lecB_noara_LecBFITC_HHATRITC_Syto62_1.lsm	1249.82	0.58
	40x_lecB_noara_LecBFITC_HHATRITC_Syto62_1.lsm	1229.87	0.584
	40x_lecB_noara_LecBFITC_HHATRITC_Syto62_1.lsm	1166.34	0.588
	40x_lecB_noara_LecBFITC_HHATRITC_Syto62_1.lsm	1091.05	0.592
	40x_lecB_noara_LecBFITC_HHATRITC_Syto62_1.lsm	1087.29	0.596
	40x_lecB_noara_LecBFITC_HHATRITC_Syto62_1.lsm	1141.53	0.6
	40x_lecB_noara_LecBFITC_HHATRITC_Syto62_1.lsm	1204.81	0.604
	40x_lecB_noara_LecBFITC_HHATRITC_Syto62_1.lsm	1259.24	0.607
	40x_lecB_noara_LecBFITC_HHATRITC_Syto62_1.lsm	1321.98	0.611
	40x_lecB_noara_LecBFITC_HHATRITC_Syto62_1.lsm	1439.27	0.615
	40x_lecB_noara_LecBFITC_HHATRITC_Syto62_1.lsm	1549.91	0.619
	40x_lecB_noara_LecBFITC_HHATRITC_Syto62_1.lsm	1659.59	0.623
	40x_lecB_noara_LecBFITC_HHATRITC_Syto62_1.lsm	1772.51	0.627
	40x_lecB_noara_LecBFITC_HHATRITC_Syto62_1.lsm	1933.88	0.631
	40x_lecB_noara_LecBFITC_HHATRITC_Syto62_1.lsm	2087.42	0.635
	40x_lecB_noara_LecBFITC_HHATRITC_Syto62_1.lsm	2241.51	0.639
	40x_lecB_noara_LecBFITC_HHATRITC_Syto62_1.lsm	2314.23	0.642
	40x_lecB_noara_LecBFITC_HHATRITC_Syto62_1.lsm	2294.97	0.646
	40x_lecB_noara_LecBFITC_HHATRITC_Syto62_1.lsm	2172.07	0.65
	40x_lecB_noara_LecBFITC_HHATRITC_Syto62_1.lsm	2043.53	0.654
	40x_lecB_noara_LecBFITC_HHATRITC_Syto62_1.lsm	2010.68	0.658
	40x_lecB_noara_LecBFITC_HHATRITC_Syto62_1.lsm	2037.97	0.662
	40x_lecB_noara_LecBFITC_HHATRITC_Syto62_1.lsm	2078.79	0.666
	40x_lecB_noara_LecBFITC_HHATRITC_Syto62_1.lsm	2141.42	0.67
	40x_lecB_noara_LecBFITC_HHATRITC_Syto62_1.lsm	2227.92	0.674
	40x_lecB_noara_LecBFITC_HHATRITC_Syto62_1.lsm	2342.15	0.678
	40x_lecB_noara_LecBFITC_HHATRITC_Syto62_1.lsm	2461.57	0.681
	40x_lecB_noara_LecBFITC_HHATRITC_Syto62_1.lsm	2413.65	0.685
	40x_lecB_noara_LecBFITC_HHATRITC_Syto62_1.lsm	2238.5	0.689
	40x_lecB_noara_LecBFITC_HHATRITC_Syto62_1.lsm	2001.79	0.693
	40x_lecB_noara_LecBFITC_HHATRITC_Syto62_1.lsm	1777.41	0.697
	40x_lecB_noara_LecBFITC_HHATRITC_Syto62_1.lsm	1638.66	0.701
	40x_lecB_noara_LecBFITC_HHATRITC_Syto62_1.lsm	1603.49	0.705
	40x_lecB_noara_LecBFITC_HHATRITC_Syto62_1.lsm	1598.98	0.709
	40x_lecB_noara_LecBFITC_HHATRITC_Syto62_1.lsm	1602.28	0.713
	40x_lecB_noara_LecBFITC_HHATRITC_Syto62_1.lsm	1606.78	0.716
	40x_lecB_noara_LecBFITC_HHATRITC_Syto62_1.lsm	1488.55	0.72
	40x_lecB_noara_LecBFITC_HHATRITC_Syto62_1.lsm	1285.19	0.724
	40x_lecB_noara_LecBFITC_HHATRITC_Syto62_1.lsm	1145.43	0.728
	40x_lecB_noara_LecBFITC_HHATRITC_Syto62_1.lsm	1104.83	0.732
	40x_lecB_noara_LecBFITC_HHATRITC_Syto62_1.lsm	1128.6	0.736
	40x_lecB_noara_LecBFITC_HHATRITC_Syto62_1.lsm	1171.91	0.74
	40x_lecB_noara_LecBFITC_HHATRITC_Syto62_1.lsm	1189.36	0.744
	40x_lecB_noara_LecBFITC_HHATRITC_Syto62_1.lsm	1160.95	0.748
	40x_lecB_noara_LecBFITC_HHATRITC_Syto62_1.lsm	1094.57	0.752
	40x_lecB_noara_LecBFITC_HHATRITC_Syto62_1.lsm	982.4	0.755
	40x_lecB_noara_LecBFITC_HHATRITC_Syto62_1.lsm	921.33	0.759
	40x_lecB_noara_LecBFITC_HHATRITC_Syto62_1.lsm	927.4	0.763
	40x_lecB_noara_LecBFITC_HHATRITC_Syto62_1.lsm	951.74	0.767
	40x_lecB_noara_LecBFITC_HHATRITC_Syto62_1.lsm	944.93	0.771
	40x_lecB_noara_LecBFITC_HHATRITC_Syto62_1.lsm	901.5	0.775
	40x_lecB_noara_LecBFITC_HHATRITC_Syto62_1.lsm	849.18	0.779
	40x_lecB_noara_LecBFITC_HHATRITC_Syto62_1.lsm	818.51	0.783
	40x_lecB_noara_LecBFITC_HHATRITC_Syto62_1.lsm	810.56	0.787
	40x_lecB_noara_LecBFITC_HHATRITC_Syto62_1.lsm	806.49	0.79
	40x_lecB_noara_LecBFITC_HHATRITC_Syto62_1.lsm	786.26	0.794
	40x_lecB_noara_LecBFITC_HHATRITC_Syto62_1.lsm	755.07	0.798
	40x_lecB_noara_LecBFITC_HHATRITC_Syto62_1.lsm	734.96	0.802
	40x_lecB_noara_LecBFITC_HHATRITC_Syto62_1.lsm	713.96	0.806
	40x_lecB_noara_LecBFITC_HHATRITC_Syto62_1.lsm	705.29	0.81
	40x_lecB_noara_LecBFITC_HHATRITC_Syto62_1.lsm	711.1	0.814
	40x_lecB_noara_LecBFITC_HHATRITC_Syto62_1.lsm	720.28	0.818
	40x_lecB_noara_LecBFITC_HHATRITC_Syto62_1.lsm	724.18	0.822
	40x_lecB_noara_LecBFITC_HHATRITC_Syto62_1.lsm	712.98	0.826
	40x_lecB_noara_LecBFITC_HHATRITC_Syto62_1.lsm	675.17	0.829
	40x_lecB_noara_LecBFITC_HHATRITC_Syto62_1.lsm	620.12	0.833
	40x_lecB_noara_LecBFITC_HHATRITC_Syto62_1.lsm	574.91	0.837
	40x_lecB_noara_LecBFITC_HHATRITC_Syto62_1.lsm	566.77	0.841
	40x_lecB_noara_LecBFITC_HHATRITC_Syto62_1.lsm	578.47	0.845
	40x_lecB_noara_LecBFITC_HHATRITC_Syto62_1.lsm	580.19	0.849
	40x_lecB_noara_LecBFITC_HHATRITC_Syto62_1.lsm	568.07	0.853
	40x_lecB_noara_LecBFITC_HHATRITC_Syto62_1.lsm	562.84	0.857
	40x_lecB_noara_LecBFITC_HHATRITC_Syto62_1.lsm	552.37	0.861
	40x_lecB_noara_LecBFITC_HHATRITC_Syto62_1.lsm	528.2	0.864
	40x_lecB_noara_LecBFITC_HHATRITC_Syto62_1.lsm	519.14	0.868
	40x_lecB_noara_LecBFITC_HHATRITC_Syto62_1.lsm	526.55	0.872
	40x_lecB_noara_LecBFITC_HHATRITC_Syto62_1.lsm	530.45	0.876
	40x_lecB_noara_LecBFITC_HHATRITC_Syto62_1.lsm	512.76	0.88
	40x_lecB_noara_LecBFITC_HHATRITC_Syto62_1.lsm	479.19	0.884
	40x_lecB_noara_LecBFITC_HHATRITC_Syto62_1.lsm	458.75	0.888
	40x_lecB_noara_LecBFITC_HHATRITC_Syto62_1.lsm	444.98	0.892
	40x_lecB_noara_LecBFITC_HHATRITC_Syto62_1.lsm	437.58	0.896
	40x_lecB_noara_LecBFITC_HHATRITC_Syto62_1.lsm	439.46	0.899
	40x_lecB_noara_LecBFITC_HHATRITC_Syto62_1.lsm	451.22	0.903
	40x_lecB_noara_LecBFITC_HHATRITC_Syto62_1.lsm	474.55	0.907
	40x_lecB_noara_LecBFITC_HHATRITC_Syto62_1.lsm	493.2	0.911
	40x_lecB_noara_LecBFITC_HHATRITC_Syto62_1.lsm	491.04	0.915
	40x_lecB_noara_LecBFITC_HHATRITC_Syto62_1.lsm	473.13	0.919
	40x_lecB_noara_LecBFITC_HHATRITC_Syto62_1.lsm	447.32	0.923
	40x_lecB_noara_LecBFITC_HHATRITC_Syto62_1.lsm	422.68	0.927
	40x_lecB_noara_LecBFITC_HHATRITC_Syto62_1.lsm	408.95	0.931
	40x_lecB_noara_LecBFITC_HHATRITC_Syto62_1.lsm	402.05	0.935
	40x_lecB_noara_LecBFITC_HHATRITC_Syto62_1.lsm	400.2	0.938
	40x_lecB_noara_LecBFITC_HHATRITC_Syto62_1.lsm	406.63	0.942
	40x_lecB_noara_LecBFITC_HHATRITC_Syto62_1.lsm	426.01	0.946
	40x_lecB_noara_LecBFITC_HHATRITC_Syto62_1.lsm	424.21	0.95
	40x_lecB_noara_LecBFITC_HHATRITC_Syto62_1.lsm	406.28	0.954
	40x_lecB_noara_LecBFITC_HHATRITC_Syto62_1.lsm	395.79	0.958
	40x_lecB_noara_LecBFITC_HHATRITC_Syto62_1.lsm	409.69	0.962
	40x_lecB_noara_LecBFITC_HHATRITC_Syto62_1.lsm	432.57	0.966
	40x_lecB_noara_LecBFITC_HHATRITC_Syto62_1.lsm	461.19	0.97
	40x_lecB_noara_LecBFITC_HHATRITC_Syto62_1.lsm	499.9	0.973
	40x_lecB_noara_LecBFITC_HHATRITC_Syto62_1.lsm	520.45	0.977
	40x_lecB_noara_LecBFITC_HHATRITC_Syto62_1.lsm	508.64	0.981
	40x_lecB_noara_LecBFITC_HHATRITC_Syto62_1.lsm	492.65	0.985
	40x_lecB_noara_LecBFITC_HHATRITC_Syto62_1.lsm	484.92	0.989
	40x_lecB_noara_LecBFITC_HHATRITC_Syto62_1.lsm	485.42	0.993
	40x_lecB_noara_LecBFITC_HHATRITC_Syto62_1.lsm	505.37	0.997
	40x_lecB_noara_LecBFITC_HHATRITC_Syto62_1.lsm	525.41	1

## Sheet: Figure 6d
Figure 6d	each set of values is the average of line profiles quantified from 3 images, totaling an n=9.
	Item Name	Intensity	Normalized Distance
	40x_lecB_0.05%ara_LecBFITC_HHATRITC_Syto62_1.lsm	330.1	0
	40x_lecB_0.05%ara_LecBFITC_HHATRITC_Syto62_1.lsm	332.18	0.00448
	40x_lecB_0.05%ara_LecBFITC_HHATRITC_Syto62_1.lsm	337.35	0.00897
	40x_lecB_0.05%ara_LecBFITC_HHATRITC_Syto62_1.lsm	358.39	0.0135
	40x_lecB_0.05%ara_LecBFITC_HHATRITC_Syto62_1.lsm	405.45	0.0179
	40x_lecB_0.05%ara_LecBFITC_HHATRITC_Syto62_1.lsm	467.84	0.0224
	40x_lecB_0.05%ara_LecBFITC_HHATRITC_Syto62_1.lsm	492.33	0.0269
	40x_lecB_0.05%ara_LecBFITC_HHATRITC_Syto62_1.lsm	540.95	0.0314
	40x_lecB_0.05%ara_LecBFITC_HHATRITC_Syto62_1.lsm	602.54	0.0359
	40x_lecB_0.05%ara_LecBFITC_HHATRITC_Syto62_1.lsm	681.69	0.0404
	40x_lecB_0.05%ara_LecBFITC_HHATRITC_Syto62_1.lsm	736.45	0.0448
	40x_lecB_0.05%ara_LecBFITC_HHATRITC_Syto62_1.lsm	729.38	0.0493
	40x_lecB_0.05%ara_LecBFITC_HHATRITC_Syto62_1.lsm	741.03	0.0538
	40x_lecB_0.05%ara_LecBFITC_HHATRITC_Syto62_1.lsm	741.27	0.0583
	40x_lecB_0.05%ara_LecBFITC_HHATRITC_Syto62_1.lsm	746.45	0.0628
	40x_lecB_0.05%ara_LecBFITC_HHATRITC_Syto62_1.lsm	759.72	0.0673
	40x_lecB_0.05%ara_LecBFITC_HHATRITC_Syto62_1.lsm	785.63	0.0717
	40x_lecB_0.05%ara_LecBFITC_HHATRITC_Syto62_1.lsm	832.58	0.0762
	40x_lecB_0.05%ara_LecBFITC_HHATRITC_Syto62_1.lsm	837.52	0.0807
	40x_lecB_0.05%ara_LecBFITC_HHATRITC_Syto62_1.lsm	830.33	0.0852
	40x_lecB_0.05%ara_LecBFITC_HHATRITC_Syto62_1.lsm	847.81	0.0897
	40x_lecB_0.05%ara_LecBFITC_HHATRITC_Syto62_1.lsm	852.01	0.0942
	40x_lecB_0.05%ara_LecBFITC_HHATRITC_Syto62_1.lsm	836.99	0.0987
	40x_lecB_0.05%ara_LecBFITC_HHATRITC_Syto62_1.lsm	806.62	0.103
	40x_lecB_0.05%ara_LecBFITC_HHATRITC_Syto62_1.lsm	814.2	0.108
	40x_lecB_0.05%ara_LecBFITC_HHATRITC_Syto62_1.lsm	807.33	0.112
	40x_lecB_0.05%ara_LecBFITC_HHATRITC_Syto62_1.lsm	801.81	0.117
	40x_lecB_0.05%ara_LecBFITC_HHATRITC_Syto62_1.lsm	772.76	0.121
	40x_lecB_0.05%ara_LecBFITC_HHATRITC_Syto62_1.lsm	733.21	0.126
	40x_lecB_0.05%ara_LecBFITC_HHATRITC_Syto62_1.lsm	700.41	0.13
	40x_lecB_0.05%ara_LecBFITC_HHATRITC_Syto62_1.lsm	683.36	0.135
	40x_lecB_0.05%ara_LecBFITC_HHATRITC_Syto62_1.lsm	677.77	0.139
	40x_lecB_0.05%ara_LecBFITC_HHATRITC_Syto62_1.lsm	635.27	0.143
	40x_lecB_0.05%ara_LecBFITC_HHATRITC_Syto62_1.lsm	607.87	0.148
	40x_lecB_0.05%ara_LecBFITC_HHATRITC_Syto62_1.lsm	586.26	0.152
	40x_lecB_0.05%ara_LecBFITC_HHATRITC_Syto62_1.lsm	589.31	0.157
	40x_lecB_0.05%ara_LecBFITC_HHATRITC_Syto62_1.lsm	597.35	0.161
	40x_lecB_0.05%ara_LecBFITC_HHATRITC_Syto62_1.lsm	615.47	0.166
	40x_lecB_0.05%ara_LecBFITC_HHATRITC_Syto62_1.lsm	616.22	0.17
	40x_lecB_0.05%ara_LecBFITC_HHATRITC_Syto62_1.lsm	616.91	0.175
	40x_lecB_0.05%ara_LecBFITC_HHATRITC_Syto62_1.lsm	603.96	0.179
	40x_lecB_0.05%ara_LecBFITC_HHATRITC_Syto62_1.lsm	615.13	0.184
	40x_lecB_0.05%ara_LecBFITC_HHATRITC_Syto62_1.lsm	607.19	0.188
	40x_lecB_0.05%ara_LecBFITC_HHATRITC_Syto62_1.lsm	601.18	0.193
	40x_lecB_0.05%ara_LecBFITC_HHATRITC_Syto62_1.lsm	593.64	0.197
	40x_lecB_0.05%ara_LecBFITC_HHATRITC_Syto62_1.lsm	596.56	0.0502
	40x_lecB_0.05%ara_LecBFITC_HHATRITC_Syto62_1.lsm	593.96	0.0506
	40x_lecB_0.05%ara_LecBFITC_HHATRITC_Syto62_1.lsm	571.82	0.0511
	40x_lecB_0.05%ara_LecBFITC_HHATRITC_Syto62_1.lsm	536.29	0.0515
	40x_lecB_0.05%ara_LecBFITC_HHATRITC_Syto62_1.lsm	526.02	0.052
	40x_lecB_0.05%ara_LecBFITC_HHATRITC_Syto62_1.lsm	522.66	0.0524
	40x_lecB_0.05%ara_LecBFITC_HHATRITC_Syto62_1.lsm	516.51	0.0529
	40x_lecB_0.05%ara_LecBFITC_HHATRITC_Syto62_1.lsm	496.85	0.0533
	40x_lecB_0.05%ara_LecBFITC_HHATRITC_Syto62_1.lsm	477.31	0.0538
	40x_lecB_0.05%ara_LecBFITC_HHATRITC_Syto62_1.lsm	474.16	0.0542
	40x_lecB_0.05%ara_LecBFITC_HHATRITC_Syto62_1.lsm	464.44	0.0547
	40x_lecB_0.05%ara_LecBFITC_HHATRITC_Syto62_1.lsm	467.26	0.0551
	40x_lecB_0.05%ara_LecBFITC_HHATRITC_Syto62_1.lsm	469.51	0.0556
	40x_lecB_0.05%ara_LecBFITC_HHATRITC_Syto62_1.lsm	450.32	0.056
	40x_lecB_0.05%ara_LecBFITC_HHATRITC_Syto62_1.lsm	439.29	0.0565
	40x_lecB_0.05%ara_LecBFITC_HHATRITC_Syto62_1.lsm	428.57	0.0569
	40x_lecB_0.05%ara_LecBFITC_HHATRITC_Syto62_1.lsm	423.18	0.0574
	40x_lecB_0.05%ara_LecBFITC_HHATRITC_Syto62_1.lsm	420.058	0.0578
	40x_lecB_0.05%ara_LecBFITC_HHATRITC_Syto62_1.lsm	403.44	0.0583
	40x_lecB_0.05%ara_LecBFITC_HHATRITC_Syto62_1.lsm	407.33	0.0587
	40x_lecB_0.05%ara_LecBFITC_HHATRITC_Syto62_1.lsm	415.11	0.0591
	40x_lecB_0.05%ara_LecBFITC_HHATRITC_Syto62_1.lsm	421.38	0.0596
	40x_lecB_0.05%ara_LecBFITC_HHATRITC_Syto62_1.lsm	425.43	0.3
	40x_lecB_0.05%ara_LecBFITC_HHATRITC_Syto62_1.lsm	422.48	0.305
	40x_lecB_0.05%ara_LecBFITC_HHATRITC_Syto62_1.lsm	413.27	0.309
	40x_lecB_0.05%ara_LecBFITC_HHATRITC_Syto62_1.lsm	409.37	0.314
	40x_lecB_0.05%ara_LecBFITC_HHATRITC_Syto62_1.lsm	404.9	0.318
	40x_lecB_0.05%ara_LecBFITC_HHATRITC_Syto62_1.lsm	407.24	0.323
	40x_lecB_0.05%ara_LecBFITC_HHATRITC_Syto62_1.lsm	408.83	0.327
	40x_lecB_0.05%ara_LecBFITC_HHATRITC_Syto62_1.lsm	408.53	0.332
	40x_lecB_0.05%ara_LecBFITC_HHATRITC_Syto62_1.lsm	408.45	0.336
	40x_lecB_0.05%ara_LecBFITC_HHATRITC_Syto62_1.lsm	405.27	0.341
	40x_lecB_0.05%ara_LecBFITC_HHATRITC_Syto62_1.lsm	412.33	0.345
	40x_lecB_0.05%ara_LecBFITC_HHATRITC_Syto62_1.lsm	411.32	0.35
	40x_lecB_0.05%ara_LecBFITC_HHATRITC_Syto62_1.lsm	412.44	0.354
	40x_lecB_0.05%ara_LecBFITC_HHATRITC_Syto62_1.lsm	407.45	0.359
	40x_lecB_0.05%ara_LecBFITC_HHATRITC_Syto62_1.lsm	407.41	0.363
	40x_lecB_0.05%ara_LecBFITC_HHATRITC_Syto62_1.lsm	410.44	0.368
	40x_lecB_0.05%ara_LecBFITC_HHATRITC_Syto62_1.lsm	407.86	0.372
	40x_lecB_0.05%ara_LecBFITC_HHATRITC_Syto62_1.lsm	413.52	0.377
	40x_lecB_0.05%ara_LecBFITC_HHATRITC_Syto62_1.lsm	410.66	0.381
	40x_lecB_0.05%ara_LecBFITC_HHATRITC_Syto62_1.lsm	408.64	0.386
	40x_lecB_0.05%ara_LecBFITC_HHATRITC_Syto62_1.lsm	400.59	0.39
	40x_lecB_0.05%ara_LecBFITC_HHATRITC_Syto62_1.lsm	389.19	0.395
	40x_lecB_0.05%ara_LecBFITC_HHATRITC_Syto62_1.lsm	383.74	0.399
	40x_lecB_0.05%ara_LecBFITC_HHATRITC_Syto62_1.lsm	397.99	0.404
	40x_lecB_0.05%ara_LecBFITC_HHATRITC_Syto62_1.lsm	411.67	0.408
	40x_lecB_0.05%ara_LecBFITC_HHATRITC_Syto62_1.lsm	424.01	0.413
	40x_lecB_0.05%ara_LecBFITC_HHATRITC_Syto62_1.lsm	419.74	0.417
	40x_lecB_0.05%ara_LecBFITC_HHATRITC_Syto62_1.lsm	401.24	0.422
	40x_lecB_0.05%ara_LecBFITC_HHATRITC_Syto62_1.lsm	400.3	0.426
	40x_lecB_0.05%ara_LecBFITC_HHATRITC_Syto62_1.lsm	393.62	0.43
	40x_lecB_0.05%ara_LecBFITC_HHATRITC_Syto62_1.lsm	403.63	0.435
	40x_lecB_0.05%ara_LecBFITC_HHATRITC_Syto62_1.lsm	396.52	0.439
	40x_lecB_0.05%ara_LecBFITC_HHATRITC_Syto62_1.lsm	387.74	0.444
	40x_lecB_0.05%ara_LecBFITC_HHATRITC_Syto62_1.lsm	383.28	0.448
	40x_lecB_0.05%ara_LecBFITC_HHATRITC_Syto62_1.lsm	382.19	0.453
	40x_lecB_0.05%ara_LecBFITC_HHATRITC_Syto62_1.lsm	383.41	0.457
	40x_lecB_0.05%ara_LecBFITC_HHATRITC_Syto62_1.lsm	378.38	0.462
	40x_lecB_0.05%ara_LecBFITC_HHATRITC_Syto62_1.lsm	376.92	0.466
	40x_lecB_0.05%ara_LecBFITC_HHATRITC_Syto62_1.lsm	382.67	0.471
	40x_lecB_0.05%ara_LecBFITC_HHATRITC_Syto62_1.lsm	387.38	0.475
	40x_lecB_0.05%ara_LecBFITC_HHATRITC_Syto62_1.lsm	389.7	0.48
	40x_lecB_0.05%ara_LecBFITC_HHATRITC_Syto62_1.lsm	394.37	0.484
	40x_lecB_0.05%ara_LecBFITC_HHATRITC_Syto62_1.lsm	399.13	0.489
	40x_lecB_0.05%ara_LecBFITC_HHATRITC_Syto62_1.lsm	400.83	0.493
	40x_lecB_0.05%ara_LecBFITC_HHATRITC_Syto62_1.lsm	399.9	0.498
	40x_lecB_0.05%ara_LecBFITC_HHATRITC_Syto62_1.lsm	402.44	0.502
	40x_lecB_0.05%ara_LecBFITC_HHATRITC_Syto62_1.lsm	413.48	0.507
	40x_lecB_0.05%ara_LecBFITC_HHATRITC_Syto62_1.lsm	413.23	0.511
	40x_lecB_0.05%ara_LecBFITC_HHATRITC_Syto62_1.lsm	407.08	0.516
	40x_lecB_0.05%ara_LecBFITC_HHATRITC_Syto62_1.lsm	398.77	0.52
	40x_lecB_0.05%ara_LecBFITC_HHATRITC_Syto62_1.lsm	389.29	0.525
	40x_lecB_0.05%ara_LecBFITC_HHATRITC_Syto62_1.lsm	384.89	0.529
	40x_lecB_0.05%ara_LecBFITC_HHATRITC_Syto62_1.lsm	387.43	0.534
	40x_lecB_0.05%ara_LecBFITC_HHATRITC_Syto62_1.lsm	384.11	0.538
	40x_lecB_0.05%ara_LecBFITC_HHATRITC_Syto62_1.lsm	385.61	0.543
	40x_lecB_0.05%ara_LecBFITC_HHATRITC_Syto62_1.lsm	398.77	0.547
	40x_lecB_0.05%ara_LecBFITC_HHATRITC_Syto62_1.lsm	400.052	0.552
	40x_lecB_0.05%ara_LecBFITC_HHATRITC_Syto62_1.lsm	401.44	0.556
	40x_lecB_0.05%ara_LecBFITC_HHATRITC_Syto62_1.lsm	394.22	0.561
	40x_lecB_0.05%ara_LecBFITC_HHATRITC_Syto62_1.lsm	391.76	0.565
	40x_lecB_0.05%ara_LecBFITC_HHATRITC_Syto62_1.lsm	388.74	0.57
	40x_lecB_0.05%ara_LecBFITC_HHATRITC_Syto62_1.lsm	380.76	0.574
	40x_lecB_0.05%ara_LecBFITC_HHATRITC_Syto62_1.lsm	380.31	0.578
	40x_lecB_0.05%ara_LecBFITC_HHATRITC_Syto62_1.lsm	379.02	0.583
	40x_lecB_0.05%ara_LecBFITC_HHATRITC_Syto62_1.lsm	384.16	0.587
	40x_lecB_0.05%ara_LecBFITC_HHATRITC_Syto62_1.lsm	392.25	0.592
	40x_lecB_0.05%ara_LecBFITC_HHATRITC_Syto62_1.lsm	396.37	0.596
	40x_lecB_0.05%ara_LecBFITC_HHATRITC_Syto62_1.lsm	390.16	0.601
	40x_lecB_0.05%ara_LecBFITC_HHATRITC_Syto62_1.lsm	380.98	0.605
	40x_lecB_0.05%ara_LecBFITC_HHATRITC_Syto62_1.lsm	377.89	0.61
	40x_lecB_0.05%ara_LecBFITC_HHATRITC_Syto62_1.lsm	382.61	0.614
	40x_lecB_0.05%ara_LecBFITC_HHATRITC_Syto62_1.lsm	388.83	0.619
	40x_lecB_0.05%ara_LecBFITC_HHATRITC_Syto62_1.lsm	392.56	0.623
	40x_lecB_0.05%ara_LecBFITC_HHATRITC_Syto62_1.lsm	393.66	0.628
	40x_lecB_0.05%ara_LecBFITC_HHATRITC_Syto62_1.lsm	402	0.632
	40x_lecB_0.05%ara_LecBFITC_HHATRITC_Syto62_1.lsm	408.95	0.637
	40x_lecB_0.05%ara_LecBFITC_HHATRITC_Syto62_1.lsm	412.31	0.641
	40x_lecB_0.05%ara_LecBFITC_HHATRITC_Syto62_1.lsm	410.35	0.646
	40x_lecB_0.05%ara_LecBFITC_HHATRITC_Syto62_1.lsm	406.31	0.65
	40x_lecB_0.05%ara_LecBFITC_HHATRITC_Syto62_1.lsm	405.28	0.655
	40x_lecB_0.05%ara_LecBFITC_HHATRITC_Syto62_1.lsm	402.95	0.659
	40x_lecB_0.05%ara_LecBFITC_HHATRITC_Syto62_1.lsm	403.13	0.664
	40x_lecB_0.05%ara_LecBFITC_HHATRITC_Syto62_1.lsm	399.33	0.668
	40x_lecB_0.05%ara_LecBFITC_HHATRITC_Syto62_1.lsm	401.7	0.673
	40x_lecB_0.05%ara_LecBFITC_HHATRITC_Syto62_1.lsm	406.2	0.677
	40x_lecB_0.05%ara_LecBFITC_HHATRITC_Syto62_1.lsm	410.43	0.682
	40x_lecB_0.05%ara_LecBFITC_HHATRITC_Syto62_1.lsm	415.63	0.686
	40x_lecB_0.05%ara_LecBFITC_HHATRITC_Syto62_1.lsm	431.71	0.691
	40x_lecB_0.05%ara_LecBFITC_HHATRITC_Syto62_1.lsm	437.23	0.695
	40x_lecB_0.05%ara_LecBFITC_HHATRITC_Syto62_1.lsm	435.27	0.7
	40x_lecB_0.05%ara_LecBFITC_HHATRITC_Syto62_1.lsm	429.49	0.704
	40x_lecB_0.05%ara_LecBFITC_HHATRITC_Syto62_1.lsm	427.51	0.709
	40x_lecB_0.05%ara_LecBFITC_HHATRITC_Syto62_1.lsm	429.61	0.713
	40x_lecB_0.05%ara_LecBFITC_HHATRITC_Syto62_1.lsm	428.63	0.717
	40x_lecB_0.05%ara_LecBFITC_HHATRITC_Syto62_1.lsm	441.36	0.722
	40x_lecB_0.05%ara_LecBFITC_HHATRITC_Syto62_1.lsm	438.92	0.726
	40x_lecB_0.05%ara_LecBFITC_HHATRITC_Syto62_1.lsm	456.77	0.731
	40x_lecB_0.05%ara_LecBFITC_HHATRITC_Syto62_1.lsm	468.89	0.735
	40x_lecB_0.05%ara_LecBFITC_HHATRITC_Syto62_1.lsm	479.84	0.74
	40x_lecB_0.05%ara_LecBFITC_HHATRITC_Syto62_1.lsm	498.02	0.744
	40x_lecB_0.05%ara_LecBFITC_HHATRITC_Syto62_1.lsm	512.46	0.749
	40x_lecB_0.05%ara_LecBFITC_HHATRITC_Syto62_1.lsm	528.19	0.753
	40x_lecB_0.05%ara_LecBFITC_HHATRITC_Syto62_1.lsm	531.88	0.758
	40x_lecB_0.05%ara_LecBFITC_HHATRITC_Syto62_1.lsm	548.33	0.762
	40x_lecB_0.05%ara_LecBFITC_HHATRITC_Syto62_1.lsm	544.66	0.767
	40x_lecB_0.05%ara_LecBFITC_HHATRITC_Syto62_1.lsm	557.89	0.771
	40x_lecB_0.05%ara_LecBFITC_HHATRITC_Syto62_1.lsm	571.67	0.776
	40x_lecB_0.05%ara_LecBFITC_HHATRITC_Syto62_1.lsm	600.86	0.78
	40x_lecB_0.05%ara_LecBFITC_HHATRITC_Syto62_1.lsm	609.31	0.785
	40x_lecB_0.05%ara_LecBFITC_HHATRITC_Syto62_1.lsm	611.49	0.789
	40x_lecB_0.05%ara_LecBFITC_HHATRITC_Syto62_1.lsm	596.88	0.794
	40x_lecB_0.05%ara_LecBFITC_HHATRITC_Syto62_1.lsm	610.39	0.798
	40x_lecB_0.05%ara_LecBFITC_HHATRITC_Syto62_1.lsm	628.41	0.803
	40x_lecB_0.05%ara_LecBFITC_HHATRITC_Syto62_1.lsm	657.22	0.807
	40x_lecB_0.05%ara_LecBFITC_HHATRITC_Syto62_1.lsm	672.9	0.812
	40x_lecB_0.05%ara_LecBFITC_HHATRITC_Syto62_1.lsm	688.28	0.816
	40x_lecB_0.05%ara_LecBFITC_HHATRITC_Syto62_1.lsm	711.77	0.821
	40x_lecB_0.05%ara_LecBFITC_HHATRITC_Syto62_1.lsm	755.42	0.825
	40x_lecB_0.05%ara_LecBFITC_HHATRITC_Syto62_1.lsm	795.62	0.83
	40x_lecB_0.05%ara_LecBFITC_HHATRITC_Syto62_1.lsm	816.18	0.834
	40x_lecB_0.05%ara_LecBFITC_HHATRITC_Syto62_1.lsm	821.87	0.839
	40x_lecB_0.05%ara_LecBFITC_HHATRITC_Syto62_1.lsm	818.12	0.843
	40x_lecB_0.05%ara_LecBFITC_HHATRITC_Syto62_1.lsm	829.38	0.848
	40x_lecB_0.05%ara_LecBFITC_HHATRITC_Syto62_1.lsm	855.17	0.852
	40x_lecB_0.05%ara_LecBFITC_HHATRITC_Syto62_1.lsm	886.38	0.857
	40x_lecB_0.05%ara_LecBFITC_HHATRITC_Syto62_1.lsm	897.4	0.861
	40x_lecB_0.05%ara_LecBFITC_HHATRITC_Syto62_1.lsm	945.59	0.865
	40x_lecB_0.05%ara_LecBFITC_HHATRITC_Syto62_1.lsm	990.055	0.87
	40x_lecB_0.05%ara_LecBFITC_HHATRITC_Syto62_1.lsm	1026.25	0.874
	40x_lecB_0.05%ara_LecBFITC_HHATRITC_Syto62_1.lsm	1040.41	0.879
	40x_lecB_0.05%ara_LecBFITC_HHATRITC_Syto62_1.lsm	1048.14	0.883
	40x_lecB_0.05%ara_LecBFITC_HHATRITC_Syto62_1.lsm	1051.6	0.888
	40x_lecB_0.05%ara_LecBFITC_HHATRITC_Syto62_1.lsm	1090	0.892
	40x_lecB_0.05%ara_LecBFITC_HHATRITC_Syto62_1.lsm	1091.25	0.897
	40x_lecB_0.05%ara_LecBFITC_HHATRITC_Syto62_1.lsm	1072.75	0.901
	40x_lecB_0.05%ara_LecBFITC_HHATRITC_Syto62_1.lsm	1014.68	0.906
	40x_lecB_0.05%ara_LecBFITC_HHATRITC_Syto62_1.lsm	995	0.91
	40x_lecB_0.05%ara_LecBFITC_HHATRITC_Syto62_1.lsm	988.55	0.915
	40x_lecB_0.05%ara_LecBFITC_HHATRITC_Syto62_1.lsm	954.51	0.919
	40x_lecB_0.05%ara_LecBFITC_HHATRITC_Syto62_1.lsm	927.13	0.924
	40x_lecB_0.05%ara_LecBFITC_HHATRITC_Syto62_1.lsm	884.1	0.928
	40x_lecB_0.05%ara_LecBFITC_HHATRITC_Syto62_1.lsm	850.64	0.933
	40x_lecB_0.05%ara_LecBFITC_HHATRITC_Syto62_1.lsm	810.053	0.937
	40x_lecB_0.05%ara_LecBFITC_HHATRITC_Syto62_1.lsm	776.83	0.942
	40x_lecB_0.05%ara_LecBFITC_HHATRITC_Syto62_1.lsm	749.89	0.946
	40x_lecB_0.05%ara_LecBFITC_HHATRITC_Syto62_1.lsm	739.16	0.951
	40x_lecB_0.05%ara_LecBFITC_HHATRITC_Syto62_1.lsm	691.53	0.955
	40x_lecB_0.05%ara_LecBFITC_HHATRITC_Syto62_1.lsm	634.04	0.96
	40x_lecB_0.05%ara_LecBFITC_HHATRITC_Syto62_1.lsm	569.6	0.964
	40x_lecB_0.05%ara_LecBFITC_HHATRITC_Syto62_1.lsm	489.12	0.969
	40x_lecB_0.05%ara_LecBFITC_HHATRITC_Syto62_1.lsm	432.73	0.973
	40x_lecB_0.05%ara_LecBFITC_HHATRITC_Syto62_1.lsm	395.84	0.978
	40x_lecB_0.05%ara_LecBFITC_HHATRITC_Syto62_1.lsm	369.18	0.982
	40x_lecB_0.05%ara_LecBFITC_HHATRITC_Syto62_1.lsm	357.71	0.987
	40x_lecB_0.05%ara_LecBFITC_HHATRITC_Syto62_1.lsm	345.88	0.991
	40x_lecB_0.05%ara_LecBFITC_HHATRITC_Syto62_1.lsm	342.42	0.996
	40x_lecB_0.05%ara_LecBFITC_HHATRITC_Syto62_1.lsm	340.054	1
	Item Name	Intensity	Normalized Distance
	40x_lecB_0.05%ara_LecBFITC_HHATRITC_Syto62_1.lsm	333.56	0
	40x_lecB_0.05%ara_LecBFITC_HHATRITC_Syto62_1.lsm	335.11	0.00446
	40x_lecB_0.05%ara_LecBFITC_HHATRITC_Syto62_1.lsm	338.62	0.00893
	40x_lecB_0.05%ara_LecBFITC_HHATRITC_Syto62_1.lsm	341.08	0.0134
	40x_lecB_0.05%ara_LecBFITC_HHATRITC_Syto62_1.lsm	347.44	0.0179
	40x_lecB_0.05%ara_LecBFITC_HHATRITC_Syto62_1.lsm	353.48	0.0223
	40x_lecB_0.05%ara_LecBFITC_HHATRITC_Syto62_1.lsm	367.97	0.0268
	40x_lecB_0.05%ara_LecBFITC_HHATRITC_Syto62_1.lsm	384.37	0.0313
	40x_lecB_0.05%ara_LecBFITC_HHATRITC_Syto62_1.lsm	410.32	0.0357
	40x_lecB_0.05%ara_LecBFITC_HHATRITC_Syto62_1.lsm	458.09	0.0402
	40x_lecB_0.05%ara_LecBFITC_HHATRITC_Syto62_1.lsm	515.56	0.0446
	40x_lecB_0.05%ara_LecBFITC_HHATRITC_Syto62_1.lsm	543.04	0.0491
	40x_lecB_0.05%ara_LecBFITC_HHATRITC_Syto62_1.lsm	597.61	0.0536
	40x_lecB_0.05%ara_LecBFITC_HHATRITC_Syto62_1.lsm	632.36	0.058
	40x_lecB_0.05%ara_LecBFITC_HHATRITC_Syto62_1.lsm	711.84	0.0625
	40x_lecB_0.05%ara_LecBFITC_HHATRITC_Syto62_1.lsm	756.53	0.067
	40x_lecB_0.05%ara_LecBFITC_HHATRITC_Syto62_1.lsm	815.62	0.0714
	40x_lecB_0.05%ara_LecBFITC_HHATRITC_Syto62_1.lsm	891.48	0.0759
	40x_lecB_0.05%ara_LecBFITC_HHATRITC_Syto62_1.lsm	921.05	0.0804
	40x_lecB_0.05%ara_LecBFITC_HHATRITC_Syto62_1.lsm	938.1	0.0848
	40x_lecB_0.05%ara_LecBFITC_HHATRITC_Syto62_1.lsm	981.7	0.0893
	40x_lecB_0.05%ara_LecBFITC_HHATRITC_Syto62_1.lsm	1000.04	0.0938
	40x_lecB_0.05%ara_LecBFITC_HHATRITC_Syto62_1.lsm	1007.18	0.0982
	40x_lecB_0.05%ara_LecBFITC_HHATRITC_Syto62_1.lsm	927.81	0.103
	40x_lecB_0.05%ara_LecBFITC_HHATRITC_Syto62_1.lsm	860.8	0.107
	40x_lecB_0.05%ara_LecBFITC_HHATRITC_Syto62_1.lsm	830.051	0.112
	40x_lecB_0.05%ara_LecBFITC_HHATRITC_Syto62_1.lsm	818.64	0.116
	40x_lecB_0.05%ara_LecBFITC_HHATRITC_Syto62_1.lsm	827.49	0.121
	40x_lecB_0.05%ara_LecBFITC_HHATRITC_Syto62_1.lsm	794.06	0.125
	40x_lecB_0.05%ara_LecBFITC_HHATRITC_Syto62_1.lsm	817.06	0.129
	40x_lecB_0.05%ara_LecBFITC_HHATRITC_Syto62_1.lsm	828.51	0.134
	40x_lecB_0.05%ara_LecBFITC_HHATRITC_Syto62_1.lsm	840.05	0.138
	40x_lecB_0.05%ara_LecBFITC_HHATRITC_Syto62_1.lsm	797.69	0.143
	40x_lecB_0.05%ara_LecBFITC_HHATRITC_Syto62_1.lsm	779.95	0.147
	40x_lecB_0.05%ara_LecBFITC_HHATRITC_Syto62_1.lsm	801.59	0.152
	40x_lecB_0.05%ara_LecBFITC_HHATRITC_Syto62_1.lsm	780.88	0.156
	40x_lecB_0.05%ara_LecBFITC_HHATRITC_Syto62_1.lsm	755.73	0.161
	40x_lecB_0.05%ara_LecBFITC_HHATRITC_Syto62_1.lsm	727.09	0.165
	40x_lecB_0.05%ara_LecBFITC_HHATRITC_Syto62_1.lsm	720.15	0.17
	40x_lecB_0.05%ara_LecBFITC_HHATRITC_Syto62_1.lsm	734.4	0.174
	40x_lecB_0.05%ara_LecBFITC_HHATRITC_Syto62_1.lsm	743.05	0.179
	40x_lecB_0.05%ara_LecBFITC_HHATRITC_Syto62_1.lsm	753.27	0.183
	40x_lecB_0.05%ara_LecBFITC_HHATRITC_Syto62_1.lsm	713.11	0.188
	40x_lecB_0.05%ara_LecBFITC_HHATRITC_Syto62_1.lsm	670.09	0.192
	40x_lecB_0.05%ara_LecBFITC_HHATRITC_Syto62_1.lsm	630.96	0.196
	40x_lecB_0.05%ara_LecBFITC_HHATRITC_Syto62_1.lsm	624.02	0.0501
	40x_lecB_0.05%ara_LecBFITC_HHATRITC_Syto62_1.lsm	623.14	0.0505
	40x_lecB_0.05%ara_LecBFITC_HHATRITC_Syto62_1.lsm	587.25	0.051
	40x_lecB_0.05%ara_LecBFITC_HHATRITC_Syto62_1.lsm	585.49	0.0514
	40x_lecB_0.05%ara_LecBFITC_HHATRITC_Syto62_1.lsm	599.11	0.0519
	40x_lecB_0.05%ara_LecBFITC_HHATRITC_Syto62_1.lsm	572.77	0.0523
	40x_lecB_0.05%ara_LecBFITC_HHATRITC_Syto62_1.lsm	532.48	0.0528
	40x_lecB_0.05%ara_LecBFITC_HHATRITC_Syto62_1.lsm	482.65	0.0532
	40x_lecB_0.05%ara_LecBFITC_HHATRITC_Syto62_1.lsm	481.61	0.0537
	40x_lecB_0.05%ara_LecBFITC_HHATRITC_Syto62_1.lsm	488.02	0.0541
	40x_lecB_0.05%ara_LecBFITC_HHATRITC_Syto62_1.lsm	475.46	0.0546
	40x_lecB_0.05%ara_LecBFITC_HHATRITC_Syto62_1.lsm	457.91	0.055
	40x_lecB_0.05%ara_LecBFITC_HHATRITC_Syto62_1.lsm	449.38	0.0554
	40x_lecB_0.05%ara_LecBFITC_HHATRITC_Syto62_1.lsm	446.51	0.0559
	40x_lecB_0.05%ara_LecBFITC_HHATRITC_Syto62_1.lsm	437.99	0.0563
	40x_lecB_0.05%ara_LecBFITC_HHATRITC_Syto62_1.lsm	426.81	0.0568
	40x_lecB_0.05%ara_LecBFITC_HHATRITC_Syto62_1.lsm	423.88	0.0572
	40x_lecB_0.05%ara_LecBFITC_HHATRITC_Syto62_1.lsm	430.51	0.0577
	40x_lecB_0.05%ara_LecBFITC_HHATRITC_Syto62_1.lsm	428.98	0.0581
	40x_lecB_0.05%ara_LecBFITC_HHATRITC_Syto62_1.lsm	446.82	0.0586
	40x_lecB_0.05%ara_LecBFITC_HHATRITC_Syto62_1.lsm	443.69	0.059
	40x_lecB_0.05%ara_LecBFITC_HHATRITC_Syto62_1.lsm	447.59	0.0595
	40x_lecB_0.05%ara_LecBFITC_HHATRITC_Syto62_1.lsm	442.37	0.0599
	40x_lecB_0.05%ara_LecBFITC_HHATRITC_Syto62_1.lsm	425.28	0.304
	40x_lecB_0.05%ara_LecBFITC_HHATRITC_Syto62_1.lsm	426.44	0.308
	40x_lecB_0.05%ara_LecBFITC_HHATRITC_Syto62_1.lsm	423.05	0.313
	40x_lecB_0.05%ara_LecBFITC_HHATRITC_Syto62_1.lsm	433.82	0.317
	40x_lecB_0.05%ara_LecBFITC_HHATRITC_Syto62_1.lsm	423.37	0.321
	40x_lecB_0.05%ara_LecBFITC_HHATRITC_Syto62_1.lsm	403.51	0.326
	40x_lecB_0.05%ara_LecBFITC_HHATRITC_Syto62_1.lsm	413.27	0.33
	40x_lecB_0.05%ara_LecBFITC_HHATRITC_Syto62_1.lsm	430.19	0.335
	40x_lecB_0.05%ara_LecBFITC_HHATRITC_Syto62_1.lsm	428.01	0.339
	40x_lecB_0.05%ara_LecBFITC_HHATRITC_Syto62_1.lsm	406.8	0.344
	40x_lecB_0.05%ara_LecBFITC_HHATRITC_Syto62_1.lsm	391.39	0.348
	40x_lecB_0.05%ara_LecBFITC_HHATRITC_Syto62_1.lsm	391.59	0.353
	40x_lecB_0.05%ara_LecBFITC_HHATRITC_Syto62_1.lsm	392.73	0.357
	40x_lecB_0.05%ara_LecBFITC_HHATRITC_Syto62_1.lsm	394.48	0.362
	40x_lecB_0.05%ara_LecBFITC_HHATRITC_Syto62_1.lsm	390.41	0.366
	40x_lecB_0.05%ara_LecBFITC_HHATRITC_Syto62_1.lsm	386.2	0.371
	40x_lecB_0.05%ara_LecBFITC_HHATRITC_Syto62_1.lsm	387.64	0.375
	40x_lecB_0.05%ara_LecBFITC_HHATRITC_Syto62_1.lsm	378.89	0.379
	40x_lecB_0.05%ara_LecBFITC_HHATRITC_Syto62_1.lsm	389.29	0.384
	40x_lecB_0.05%ara_LecBFITC_HHATRITC_Syto62_1.lsm	388.02	0.388
	40x_lecB_0.05%ara_LecBFITC_HHATRITC_Syto62_1.lsm	402.59	0.393
	40x_lecB_0.05%ara_LecBFITC_HHATRITC_Syto62_1.lsm	413.06	0.397
	40x_lecB_0.05%ara_LecBFITC_HHATRITC_Syto62_1.lsm	418.5	0.402
	40x_lecB_0.05%ara_LecBFITC_HHATRITC_Syto62_1.lsm	402.48	0.406
	40x_lecB_0.05%ara_LecBFITC_HHATRITC_Syto62_1.lsm	380.99	0.411
	40x_lecB_0.05%ara_LecBFITC_HHATRITC_Syto62_1.lsm	377.33	0.415
	40x_lecB_0.05%ara_LecBFITC_HHATRITC_Syto62_1.lsm	395.31	0.42
	40x_lecB_0.05%ara_LecBFITC_HHATRITC_Syto62_1.lsm	412.78	0.424
	40x_lecB_0.05%ara_LecBFITC_HHATRITC_Syto62_1.lsm	405.17	0.429
	40x_lecB_0.05%ara_LecBFITC_HHATRITC_Syto62_1.lsm	409.79	0.433
	40x_lecB_0.05%ara_LecBFITC_HHATRITC_Syto62_1.lsm	404.83	0.438
	40x_lecB_0.05%ara_LecBFITC_HHATRITC_Syto62_1.lsm	420.36	0.442
	40x_lecB_0.05%ara_LecBFITC_HHATRITC_Syto62_1.lsm	418.41	0.446
	40x_lecB_0.05%ara_LecBFITC_HHATRITC_Syto62_1.lsm	411.95	0.451
	40x_lecB_0.05%ara_LecBFITC_HHATRITC_Syto62_1.lsm	380.05	0.455
	40x_lecB_0.05%ara_LecBFITC_HHATRITC_Syto62_1.lsm	370.58	0.46
	40x_lecB_0.05%ara_LecBFITC_HHATRITC_Syto62_1.lsm	365.89	0.464
	40x_lecB_0.05%ara_LecBFITC_HHATRITC_Syto62_1.lsm	372.86	0.469
	40x_lecB_0.05%ara_LecBFITC_HHATRITC_Syto62_1.lsm	393.1	0.473
	40x_lecB_0.05%ara_LecBFITC_HHATRITC_Syto62_1.lsm	402.02	0.478
	40x_lecB_0.05%ara_LecBFITC_HHATRITC_Syto62_1.lsm	416	0.482
	40x_lecB_0.05%ara_LecBFITC_HHATRITC_Syto62_1.lsm	405.72	0.487
	40x_lecB_0.05%ara_LecBFITC_HHATRITC_Syto62_1.lsm	400.058	0.491
	40x_lecB_0.05%ara_LecBFITC_HHATRITC_Syto62_1.lsm	393.12	0.496
	40x_lecB_0.05%ara_LecBFITC_HHATRITC_Syto62_1.lsm	397.94	0.5
	40x_lecB_0.05%ara_LecBFITC_HHATRITC_Syto62_1.lsm	406.83	0.504
	40x_lecB_0.05%ara_LecBFITC_HHATRITC_Syto62_1.lsm	415.56	0.509
	40x_lecB_0.05%ara_LecBFITC_HHATRITC_Syto62_1.lsm	399.32	0.513
	40x_lecB_0.05%ara_LecBFITC_HHATRITC_Syto62_1.lsm	392.34	0.518
	40x_lecB_0.05%ara_LecBFITC_HHATRITC_Syto62_1.lsm	379.5	0.522
	40x_lecB_0.05%ara_LecBFITC_HHATRITC_Syto62_1.lsm	390.87	0.527
	40x_lecB_0.05%ara_LecBFITC_HHATRITC_Syto62_1.lsm	386.73	0.531
	40x_lecB_0.05%ara_LecBFITC_HHATRITC_Syto62_1.lsm	390.96	0.536
	40x_lecB_0.05%ara_LecBFITC_HHATRITC_Syto62_1.lsm	397.47	0.54
	40x_lecB_0.05%ara_LecBFITC_HHATRITC_Syto62_1.lsm	410.6	0.545
	40x_lecB_0.05%ara_LecBFITC_HHATRITC_Syto62_1.lsm	416.44	0.549
	40x_lecB_0.05%ara_LecBFITC_HHATRITC_Syto62_1.lsm	420.65	0.554
	40x_lecB_0.05%ara_LecBFITC_HHATRITC_Syto62_1.lsm	431.94	0.558
	40x_lecB_0.05%ara_LecBFITC_HHATRITC_Syto62_1.lsm	440.96	0.563
	40x_lecB_0.05%ara_LecBFITC_HHATRITC_Syto62_1.lsm	432.79	0.567
	40x_lecB_0.05%ara_LecBFITC_HHATRITC_Syto62_1.lsm	416.15	0.571
	40x_lecB_0.05%ara_LecBFITC_HHATRITC_Syto62_1.lsm	410.84	0.576
	40x_lecB_0.05%ara_LecBFITC_HHATRITC_Syto62_1.lsm	411.77	0.58
	40x_lecB_0.05%ara_LecBFITC_HHATRITC_Syto62_1.lsm	415.08	0.585
	40x_lecB_0.05%ara_LecBFITC_HHATRITC_Syto62_1.lsm	417.94	0.589
	40x_lecB_0.05%ara_LecBFITC_HHATRITC_Syto62_1.lsm	419.38	0.594
	40x_lecB_0.05%ara_LecBFITC_HHATRITC_Syto62_1.lsm	423.63	0.598
	40x_lecB_0.05%ara_LecBFITC_HHATRITC_Syto62_1.lsm	419	0.603
	40x_lecB_0.05%ara_LecBFITC_HHATRITC_Syto62_1.lsm	417.36	0.607
	40x_lecB_0.05%ara_LecBFITC_HHATRITC_Syto62_1.lsm	413.26	0.612
	40x_lecB_0.05%ara_LecBFITC_HHATRITC_Syto62_1.lsm	398.09	0.616
	40x_lecB_0.05%ara_LecBFITC_HHATRITC_Syto62_1.lsm	397.73	0.621
	40x_lecB_0.05%ara_LecBFITC_HHATRITC_Syto62_1.lsm	405.24	0.625
	40x_lecB_0.05%ara_LecBFITC_HHATRITC_Syto62_1.lsm	409.86	0.629
	40x_lecB_0.05%ara_LecBFITC_HHATRITC_Syto62_1.lsm	402.65	0.634
	40x_lecB_0.05%ara_LecBFITC_HHATRITC_Syto62_1.lsm	403.97	0.638
	40x_lecB_0.05%ara_LecBFITC_HHATRITC_Syto62_1.lsm	422.47	0.643
	40x_lecB_0.05%ara_LecBFITC_HHATRITC_Syto62_1.lsm	413.78	0.647
	40x_lecB_0.05%ara_LecBFITC_HHATRITC_Syto62_1.lsm	422.65	0.652
	40x_lecB_0.05%ara_LecBFITC_HHATRITC_Syto62_1.lsm	415.55	0.656
	40x_lecB_0.05%ara_LecBFITC_HHATRITC_Syto62_1.lsm	414.04	0.661
	40x_lecB_0.05%ara_LecBFITC_HHATRITC_Syto62_1.lsm	414.78	0.665
	40x_lecB_0.05%ara_LecBFITC_HHATRITC_Syto62_1.lsm	421.41	0.67
	40x_lecB_0.05%ara_LecBFITC_HHATRITC_Syto62_1.lsm	442.94	0.674
	40x_lecB_0.05%ara_LecBFITC_HHATRITC_Syto62_1.lsm	446.14	0.679
	40x_lecB_0.05%ara_LecBFITC_HHATRITC_Syto62_1.lsm	449.99	0.683
	40x_lecB_0.05%ara_LecBFITC_HHATRITC_Syto62_1.lsm	437.49	0.688
	40x_lecB_0.05%ara_LecBFITC_HHATRITC_Syto62_1.lsm	448.89	0.692
	40x_lecB_0.05%ara_LecBFITC_HHATRITC_Syto62_1.lsm	450.056	0.696
	40x_lecB_0.05%ara_LecBFITC_HHATRITC_Syto62_1.lsm	456.25	0.701
	40x_lecB_0.05%ara_LecBFITC_HHATRITC_Syto62_1.lsm	476.71	0.705
	40x_lecB_0.05%ara_LecBFITC_HHATRITC_Syto62_1.lsm	465.71	0.71
	40x_lecB_0.05%ara_LecBFITC_HHATRITC_Syto62_1.lsm	462.71	0.714
	40x_lecB_0.05%ara_LecBFITC_HHATRITC_Syto62_1.lsm	442.74	0.719
	40x_lecB_0.05%ara_LecBFITC_HHATRITC_Syto62_1.lsm	444.37	0.723
	40x_lecB_0.05%ara_LecBFITC_HHATRITC_Syto62_1.lsm	447.93	0.728
	40x_lecB_0.05%ara_LecBFITC_HHATRITC_Syto62_1.lsm	447.06	0.732
	40x_lecB_0.05%ara_LecBFITC_HHATRITC_Syto62_1.lsm	486.97	0.737
	40x_lecB_0.05%ara_LecBFITC_HHATRITC_Syto62_1.lsm	490.9	0.741
	40x_lecB_0.05%ara_LecBFITC_HHATRITC_Syto62_1.lsm	516.03	0.746
	40x_lecB_0.05%ara_LecBFITC_HHATRITC_Syto62_1.lsm	518.86	0.75
	40x_lecB_0.05%ara_LecBFITC_HHATRITC_Syto62_1.lsm	551.37	0.754
	40x_lecB_0.05%ara_LecBFITC_HHATRITC_Syto62_1.lsm	550.99	0.759
	40x_lecB_0.05%ara_LecBFITC_HHATRITC_Syto62_1.lsm	571.71	0.763
	40x_lecB_0.05%ara_LecBFITC_HHATRITC_Syto62_1.lsm	567.52	0.768
	40x_lecB_0.05%ara_LecBFITC_HHATRITC_Syto62_1.lsm	574.67	0.772
	40x_lecB_0.05%ara_LecBFITC_HHATRITC_Syto62_1.lsm	557.43	0.777
	40x_lecB_0.05%ara_LecBFITC_HHATRITC_Syto62_1.lsm	560.7	0.781
	40x_lecB_0.05%ara_LecBFITC_HHATRITC_Syto62_1.lsm	578.32	0.786
	40x_lecB_0.05%ara_LecBFITC_HHATRITC_Syto62_1.lsm	611.23	0.79
	40x_lecB_0.05%ara_LecBFITC_HHATRITC_Syto62_1.lsm	655.54	0.795
	40x_lecB_0.05%ara_LecBFITC_HHATRITC_Syto62_1.lsm	672.22	0.799
	40x_lecB_0.05%ara_LecBFITC_HHATRITC_Syto62_1.lsm	686.38	0.804
	40x_lecB_0.05%ara_LecBFITC_HHATRITC_Syto62_1.lsm	682.45	0.808
	40x_lecB_0.05%ara_LecBFITC_HHATRITC_Syto62_1.lsm	679.35	0.813
	40x_lecB_0.05%ara_LecBFITC_HHATRITC_Syto62_1.lsm	701.82	0.817
	40x_lecB_0.05%ara_LecBFITC_HHATRITC_Syto62_1.lsm	750.67	0.821
	40x_lecB_0.05%ara_LecBFITC_HHATRITC_Syto62_1.lsm	776.64	0.826
	40x_lecB_0.05%ara_LecBFITC_HHATRITC_Syto62_1.lsm	813.59	0.83
	40x_lecB_0.05%ara_LecBFITC_HHATRITC_Syto62_1.lsm	833.04	0.835
	40x_lecB_0.05%ara_LecBFITC_HHATRITC_Syto62_1.lsm	897.97	0.839
	40x_lecB_0.05%ara_LecBFITC_HHATRITC_Syto62_1.lsm	940.01	0.844
	40x_lecB_0.05%ara_LecBFITC_HHATRITC_Syto62_1.lsm	928.08	0.848
	40x_lecB_0.05%ara_LecBFITC_HHATRITC_Syto62_1.lsm	889.06	0.853
	40x_lecB_0.05%ara_LecBFITC_HHATRITC_Syto62_1.lsm	889.17	0.857
	40x_lecB_0.05%ara_LecBFITC_HHATRITC_Syto62_1.lsm	889.06	0.862
	40x_lecB_0.05%ara_LecBFITC_HHATRITC_Syto62_1.lsm	954.69	0.866
	40x_lecB_0.05%ara_LecBFITC_HHATRITC_Syto62_1.lsm	1033.82	0.871
	40x_lecB_0.05%ara_LecBFITC_HHATRITC_Syto62_1.lsm	1061.69	0.875
	40x_lecB_0.05%ara_LecBFITC_HHATRITC_Syto62_1.lsm	1083.34	0.879
	40x_lecB_0.05%ara_LecBFITC_HHATRITC_Syto62_1.lsm	1076.53	0.884
	40x_lecB_0.05%ara_LecBFITC_HHATRITC_Syto62_1.lsm	1078.47	0.888
	40x_lecB_0.05%ara_LecBFITC_HHATRITC_Syto62_1.lsm	1051.26	0.893
	40x_lecB_0.05%ara_LecBFITC_HHATRITC_Syto62_1.lsm	1009.54	0.897
	40x_lecB_0.05%ara_LecBFITC_HHATRITC_Syto62_1.lsm	1003.66	0.902
	40x_lecB_0.05%ara_LecBFITC_HHATRITC_Syto62_1.lsm	966.41	0.906
	40x_lecB_0.05%ara_LecBFITC_HHATRITC_Syto62_1.lsm	994.42	0.911
	40x_lecB_0.05%ara_LecBFITC_HHATRITC_Syto62_1.lsm	978.8	0.915
	40x_lecB_0.05%ara_LecBFITC_HHATRITC_Syto62_1.lsm	992.92	0.92
	40x_lecB_0.05%ara_LecBFITC_HHATRITC_Syto62_1.lsm	984.5	0.924
	40x_lecB_0.05%ara_LecBFITC_HHATRITC_Syto62_1.lsm	979.68	0.929
	40x_lecB_0.05%ara_LecBFITC_HHATRITC_Syto62_1.lsm	939.19	0.933
	40x_lecB_0.05%ara_LecBFITC_HHATRITC_Syto62_1.lsm	918.92	0.938
	40x_lecB_0.05%ara_LecBFITC_HHATRITC_Syto62_1.lsm	895.34	0.942
	40x_lecB_0.05%ara_LecBFITC_HHATRITC_Syto62_1.lsm	853.43	0.946
	40x_lecB_0.05%ara_LecBFITC_HHATRITC_Syto62_1.lsm	729.99	0.951
	40x_lecB_0.05%ara_LecBFITC_HHATRITC_Syto62_1.lsm	625.96	0.955
	40x_lecB_0.05%ara_LecBFITC_HHATRITC_Syto62_1.lsm	562.67	0.96
	40x_lecB_0.05%ara_LecBFITC_HHATRITC_Syto62_1.lsm	508.08	0.964
	40x_lecB_0.05%ara_LecBFITC_HHATRITC_Syto62_1.lsm	456.91	0.969
	40x_lecB_0.05%ara_LecBFITC_HHATRITC_Syto62_1.lsm	403.29	0.973
	40x_lecB_0.05%ara_LecBFITC_HHATRITC_Syto62_1.lsm	377.99	0.978
	40x_lecB_0.05%ara_LecBFITC_HHATRITC_Syto62_1.lsm	353.24	0.982
	40x_lecB_0.05%ara_LecBFITC_HHATRITC_Syto62_1.lsm	341.34	0.987
	40x_lecB_0.05%ara_LecBFITC_HHATRITC_Syto62_1.lsm	338.67	0.991
	40x_lecB_0.05%ara_LecBFITC_HHATRITC_Syto62_1.lsm	340.73	0.996
	40x_lecB_0.05%ara_LecBFITC_HHATRITC_Syto62_1.lsm	336.94	1
	Item Name	Intensity	Normalized Distance
	40x_lecB_0.05%ara_LecBFITC_HHATRITC_Syto62_1.lsm	331.85	0
	40x_lecB_0.05%ara_LecBFITC_HHATRITC_Syto62_1.lsm	331.32	0.0044
	40x_lecB_0.05%ara_LecBFITC_HHATRITC_Syto62_1.lsm	329.68	0.0088
	40x_lecB_0.05%ara_LecBFITC_HHATRITC_Syto62_1.lsm	329.78	0.0132
	40x_lecB_0.05%ara_LecBFITC_HHATRITC_Syto62_1.lsm	332.14	0.0176
	40x_lecB_0.05%ara_LecBFITC_HHATRITC_Syto62_1.lsm	334.98	0.022
	40x_lecB_0.05%ara_LecBFITC_HHATRITC_Syto62_1.lsm	338.17	0.0264
	40x_lecB_0.05%ara_LecBFITC_HHATRITC_Syto62_1.lsm	341.95	0.0308
	40x_lecB_0.05%ara_LecBFITC_HHATRITC_Syto62_1.lsm	351.56	0.0352
	40x_lecB_0.05%ara_LecBFITC_HHATRITC_Syto62_1.lsm	370.66	0.0396
	40x_lecB_0.05%ara_LecBFITC_HHATRITC_Syto62_1.lsm	403.72	0.044
	40x_lecB_0.05%ara_LecBFITC_HHATRITC_Syto62_1.lsm	446.22	0.0484
	40x_lecB_0.05%ara_LecBFITC_HHATRITC_Syto62_1.lsm	478.6	0.0528
	40x_lecB_0.05%ara_LecBFITC_HHATRITC_Syto62_1.lsm	508.01	0.0572
	40x_lecB_0.05%ara_LecBFITC_HHATRITC_Syto62_1.lsm	529.98	0.0616
	40x_lecB_0.05%ara_LecBFITC_HHATRITC_Syto62_1.lsm	579.23	0.066
	40x_lecB_0.05%ara_LecBFITC_HHATRITC_Syto62_1.lsm	655.46	0.0704
	40x_lecB_0.05%ara_LecBFITC_HHATRITC_Syto62_1.lsm	723.59	0.0748
	40x_lecB_0.05%ara_LecBFITC_HHATRITC_Syto62_1.lsm	773.67	0.0792
	40x_lecB_0.05%ara_LecBFITC_HHATRITC_Syto62_1.lsm	807.11	0.0836
	40x_lecB_0.05%ara_LecBFITC_HHATRITC_Syto62_1.lsm	826.76	0.088
	40x_lecB_0.05%ara_LecBFITC_HHATRITC_Syto62_1.lsm	838.98	0.0924
	40x_lecB_0.05%ara_LecBFITC_HHATRITC_Syto62_1.lsm	855.62	0.0968
	40x_lecB_0.05%ara_LecBFITC_HHATRITC_Syto62_1.lsm	895.8	0.101
	40x_lecB_0.05%ara_LecBFITC_HHATRITC_Syto62_1.lsm	902.54	0.106
	40x_lecB_0.05%ara_LecBFITC_HHATRITC_Syto62_1.lsm	879.74	0.11
	40x_lecB_0.05%ara_LecBFITC_HHATRITC_Syto62_1.lsm	872.63	0.114
	40x_lecB_0.05%ara_LecBFITC_HHATRITC_Syto62_1.lsm	876.39	0.119
	40x_lecB_0.05%ara_LecBFITC_HHATRITC_Syto62_1.lsm	845.78	0.123
	40x_lecB_0.05%ara_LecBFITC_HHATRITC_Syto62_1.lsm	825.61	0.128
	40x_lecB_0.05%ara_LecBFITC_HHATRITC_Syto62_1.lsm	817.94	0.132
	40x_lecB_0.05%ara_LecBFITC_HHATRITC_Syto62_1.lsm	811.21	0.136
	40x_lecB_0.05%ara_LecBFITC_HHATRITC_Syto62_1.lsm	798.66	0.141
	40x_lecB_0.05%ara_LecBFITC_HHATRITC_Syto62_1.lsm	772.44	0.145
	40x_lecB_0.05%ara_LecBFITC_HHATRITC_Syto62_1.lsm	767.91	0.15
	40x_lecB_0.05%ara_LecBFITC_HHATRITC_Syto62_1.lsm	780.9	0.154
	40x_lecB_0.05%ara_LecBFITC_HHATRITC_Syto62_1.lsm	783.23	0.158
	40x_lecB_0.05%ara_LecBFITC_HHATRITC_Syto62_1.lsm	762.87	0.163
	40x_lecB_0.05%ara_LecBFITC_HHATRITC_Syto62_1.lsm	728.59	0.167
	40x_lecB_0.05%ara_LecBFITC_HHATRITC_Syto62_1.lsm	716.74	0.172
	40x_lecB_0.05%ara_LecBFITC_HHATRITC_Syto62_1.lsm	712.88	0.176
	40x_lecB_0.05%ara_LecBFITC_HHATRITC_Syto62_1.lsm	697.54	0.18
	40x_lecB_0.05%ara_LecBFITC_HHATRITC_Syto62_1.lsm	682.82	0.185
	40x_lecB_0.05%ara_LecBFITC_HHATRITC_Syto62_1.lsm	679.01	0.189
	40x_lecB_0.05%ara_LecBFITC_HHATRITC_Syto62_1.lsm	698.73	0.194
	40x_lecB_0.05%ara_LecBFITC_HHATRITC_Syto62_1.lsm	713.82	0.198
	40x_lecB_0.05%ara_LecBFITC_HHATRITC_Syto62_1.lsm	691.03	0.0502
	40x_lecB_0.05%ara_LecBFITC_HHATRITC_Syto62_1.lsm	647.6	0.0507
	40x_lecB_0.05%ara_LecBFITC_HHATRITC_Syto62_1.lsm	618.63	0.0511
	40x_lecB_0.05%ara_LecBFITC_HHATRITC_Syto62_1.lsm	595.34	0.0516
	40x_lecB_0.05%ara_LecBFITC_HHATRITC_Syto62_1.lsm	568.61	0.052
	40x_lecB_0.05%ara_LecBFITC_HHATRITC_Syto62_1.lsm	538.23	0.0524
	40x_lecB_0.05%ara_LecBFITC_HHATRITC_Syto62_1.lsm	514.1	0.0529
	40x_lecB_0.05%ara_LecBFITC_HHATRITC_Syto62_1.lsm	496.71	0.0533
	40x_lecB_0.05%ara_LecBFITC_HHATRITC_Syto62_1.lsm	485.94	0.0538
	40x_lecB_0.05%ara_LecBFITC_HHATRITC_Syto62_1.lsm	489.2	0.0542
	40x_lecB_0.05%ara_LecBFITC_HHATRITC_Syto62_1.lsm	487.74	0.0546
	40x_lecB_0.05%ara_LecBFITC_HHATRITC_Syto62_1.lsm	483.98	0.0551
	40x_lecB_0.05%ara_LecBFITC_HHATRITC_Syto62_1.lsm	479.01	0.0555
	40x_lecB_0.05%ara_LecBFITC_HHATRITC_Syto62_1.lsm	472.3	0.056
	40x_lecB_0.05%ara_LecBFITC_HHATRITC_Syto62_1.lsm	467.39	0.0564
	40x_lecB_0.05%ara_LecBFITC_HHATRITC_Syto62_1.lsm	471.83	0.0568
	40x_lecB_0.05%ara_LecBFITC_HHATRITC_Syto62_1.lsm	466.99	0.0573
	40x_lecB_0.05%ara_LecBFITC_HHATRITC_Syto62_1.lsm	444.49	0.0577
	40x_lecB_0.05%ara_LecBFITC_HHATRITC_Syto62_1.lsm	431.72	0.0582
	40x_lecB_0.05%ara_LecBFITC_HHATRITC_Syto62_1.lsm	442.53	0.0586
	40x_lecB_0.05%ara_LecBFITC_HHATRITC_Syto62_1.lsm	459.01	0.059
	40x_lecB_0.05%ara_LecBFITC_HHATRITC_Syto62_1.lsm	459.01	0.0595
	40x_lecB_0.05%ara_LecBFITC_HHATRITC_Syto62_1.lsm	439.22	0.0599
	40x_lecB_0.05%ara_LecBFITC_HHATRITC_Syto62_1.lsm	419.86	0.304
	40x_lecB_0.05%ara_LecBFITC_HHATRITC_Syto62_1.lsm	416.74	0.308
	40x_lecB_0.05%ara_LecBFITC_HHATRITC_Syto62_1.lsm	423.22	0.312
	40x_lecB_0.05%ara_LecBFITC_HHATRITC_Syto62_1.lsm	415.04	0.317
	40x_lecB_0.05%ara_LecBFITC_HHATRITC_Syto62_1.lsm	408.01	0.321
	40x_lecB_0.05%ara_LecBFITC_HHATRITC_Syto62_1.lsm	410.49	0.326
	40x_lecB_0.05%ara_LecBFITC_HHATRITC_Syto62_1.lsm	417.26	0.33
	40x_lecB_0.05%ara_LecBFITC_HHATRITC_Syto62_1.lsm	418.72	0.334
	40x_lecB_0.05%ara_LecBFITC_HHATRITC_Syto62_1.lsm	416.75	0.339
	40x_lecB_0.05%ara_LecBFITC_HHATRITC_Syto62_1.lsm	412.31	0.343
	40x_lecB_0.05%ara_LecBFITC_HHATRITC_Syto62_1.lsm	409.18	0.348
	40x_lecB_0.05%ara_LecBFITC_HHATRITC_Syto62_1.lsm	405.09	0.352
	40x_lecB_0.05%ara_LecBFITC_HHATRITC_Syto62_1.lsm	411.24	0.356
	40x_lecB_0.05%ara_LecBFITC_HHATRITC_Syto62_1.lsm	422.07	0.361
	40x_lecB_0.05%ara_LecBFITC_HHATRITC_Syto62_1.lsm	422.74	0.365
	40x_lecB_0.05%ara_LecBFITC_HHATRITC_Syto62_1.lsm	411.34	0.37
	40x_lecB_0.05%ara_LecBFITC_HHATRITC_Syto62_1.lsm	404.79	0.374
	40x_lecB_0.05%ara_LecBFITC_HHATRITC_Syto62_1.lsm	405.91	0.378
	40x_lecB_0.05%ara_LecBFITC_HHATRITC_Syto62_1.lsm	406.15	0.383
	40x_lecB_0.05%ara_LecBFITC_HHATRITC_Syto62_1.lsm	405.26	0.387
	40x_lecB_0.05%ara_LecBFITC_HHATRITC_Syto62_1.lsm	402.42	0.392
	40x_lecB_0.05%ara_LecBFITC_HHATRITC_Syto62_1.lsm	396.18	0.396
	40x_lecB_0.05%ara_LecBFITC_HHATRITC_Syto62_1.lsm	389.03	0.4
	40x_lecB_0.05%ara_LecBFITC_HHATRITC_Syto62_1.lsm	390.056	0.405
	40x_lecB_0.05%ara_LecBFITC_HHATRITC_Syto62_1.lsm	392.86	0.409
	40x_lecB_0.05%ara_LecBFITC_HHATRITC_Syto62_1.lsm	394.44	0.414
	40x_lecB_0.05%ara_LecBFITC_HHATRITC_Syto62_1.lsm	403.88	0.418
	40x_lecB_0.05%ara_LecBFITC_HHATRITC_Syto62_1.lsm	414.11	0.422
	40x_lecB_0.05%ara_LecBFITC_HHATRITC_Syto62_1.lsm	409.34	0.427
	40x_lecB_0.05%ara_LecBFITC_HHATRITC_Syto62_1.lsm	405.86	0.431
	40x_lecB_0.05%ara_LecBFITC_HHATRITC_Syto62_1.lsm	408.86	0.436
	40x_lecB_0.05%ara_LecBFITC_HHATRITC_Syto62_1.lsm	415.92	0.44
	40x_lecB_0.05%ara_LecBFITC_HHATRITC_Syto62_1.lsm	411.92	0.444
	40x_lecB_0.05%ara_LecBFITC_HHATRITC_Syto62_1.lsm	401.28	0.449
	40x_lecB_0.05%ara_LecBFITC_HHATRITC_Syto62_1.lsm	392.19	0.453
	40x_lecB_0.05%ara_LecBFITC_HHATRITC_Syto62_1.lsm	382.09	0.458
	40x_lecB_0.05%ara_LecBFITC_HHATRITC_Syto62_1.lsm	374.77	0.462
	40x_lecB_0.05%ara_LecBFITC_HHATRITC_Syto62_1.lsm	372.08	0.466
	40x_lecB_0.05%ara_LecBFITC_HHATRITC_Syto62_1.lsm	373.86	0.471
	40x_lecB_0.05%ara_LecBFITC_HHATRITC_Syto62_1.lsm	384.82	0.475
	40x_lecB_0.05%ara_LecBFITC_HHATRITC_Syto62_1.lsm	396.89	0.48
	40x_lecB_0.05%ara_LecBFITC_HHATRITC_Syto62_1.lsm	395.94	0.484
	40x_lecB_0.05%ara_LecBFITC_HHATRITC_Syto62_1.lsm	396.73	0.488
	40x_lecB_0.05%ara_LecBFITC_HHATRITC_Syto62_1.lsm	402.89	0.493
	40x_lecB_0.05%ara_LecBFITC_HHATRITC_Syto62_1.lsm	399.41	0.497
	40x_lecB_0.05%ara_LecBFITC_HHATRITC_Syto62_1.lsm	388.73	0.502
	40x_lecB_0.05%ara_LecBFITC_HHATRITC_Syto62_1.lsm	388.96	0.506
	40x_lecB_0.05%ara_LecBFITC_HHATRITC_Syto62_1.lsm	401.68	0.51
	40x_lecB_0.05%ara_LecBFITC_HHATRITC_Syto62_1.lsm	409.6	0.515
	40x_lecB_0.05%ara_LecBFITC_HHATRITC_Syto62_1.lsm	412.62	0.519
	40x_lecB_0.05%ara_LecBFITC_HHATRITC_Syto62_1.lsm	411.91	0.524
	40x_lecB_0.05%ara_LecBFITC_HHATRITC_Syto62_1.lsm	412.18	0.528
	40x_lecB_0.05%ara_LecBFITC_HHATRITC_Syto62_1.lsm	412.45	0.532
	40x_lecB_0.05%ara_LecBFITC_HHATRITC_Syto62_1.lsm	414.49	0.537
	40x_lecB_0.05%ara_LecBFITC_HHATRITC_Syto62_1.lsm	403.67	0.541
	40x_lecB_0.05%ara_LecBFITC_HHATRITC_Syto62_1.lsm	390.06	0.546
	40x_lecB_0.05%ara_LecBFITC_HHATRITC_Syto62_1.lsm	394.15	0.55
	40x_lecB_0.05%ara_LecBFITC_HHATRITC_Syto62_1.lsm	405.37	0.554
	40x_lecB_0.05%ara_LecBFITC_HHATRITC_Syto62_1.lsm	407.71	0.559
	40x_lecB_0.05%ara_LecBFITC_HHATRITC_Syto62_1.lsm	406.42	0.563
	40x_lecB_0.05%ara_LecBFITC_HHATRITC_Syto62_1.lsm	408.06	0.568
	40x_lecB_0.05%ara_LecBFITC_HHATRITC_Syto62_1.lsm	409.94	0.572
	40x_lecB_0.05%ara_LecBFITC_HHATRITC_Syto62_1.lsm	408.49	0.576
	40x_lecB_0.05%ara_LecBFITC_HHATRITC_Syto62_1.lsm	409.33	0.581
	40x_lecB_0.05%ara_LecBFITC_HHATRITC_Syto62_1.lsm	423.11	0.585
	40x_lecB_0.05%ara_LecBFITC_HHATRITC_Syto62_1.lsm	429.38	0.59
	40x_lecB_0.05%ara_LecBFITC_HHATRITC_Syto62_1.lsm	414.65	0.594
	40x_lecB_0.05%ara_LecBFITC_HHATRITC_Syto62_1.lsm	399.86	0.598
	40x_lecB_0.05%ara_LecBFITC_HHATRITC_Syto62_1.lsm	401.21	0.603
	40x_lecB_0.05%ara_LecBFITC_HHATRITC_Syto62_1.lsm	408.03	0.607
	40x_lecB_0.05%ara_LecBFITC_HHATRITC_Syto62_1.lsm	406.09	0.612
	40x_lecB_0.05%ara_LecBFITC_HHATRITC_Syto62_1.lsm	404.34	0.616
	40x_lecB_0.05%ara_LecBFITC_HHATRITC_Syto62_1.lsm	400.1	0.62
	40x_lecB_0.05%ara_LecBFITC_HHATRITC_Syto62_1.lsm	387.6	0.625
	40x_lecB_0.05%ara_LecBFITC_HHATRITC_Syto62_1.lsm	376.15	0.629
	40x_lecB_0.05%ara_LecBFITC_HHATRITC_Syto62_1.lsm	380.31	0.634
	40x_lecB_0.05%ara_LecBFITC_HHATRITC_Syto62_1.lsm	396.52	0.638
	40x_lecB_0.05%ara_LecBFITC_HHATRITC_Syto62_1.lsm	400.59	0.642
	40x_lecB_0.05%ara_LecBFITC_HHATRITC_Syto62_1.lsm	389.48	0.647
	40x_lecB_0.05%ara_LecBFITC_HHATRITC_Syto62_1.lsm	388.2	0.651
	40x_lecB_0.05%ara_LecBFITC_HHATRITC_Syto62_1.lsm	393.38	0.656
	40x_lecB_0.05%ara_LecBFITC_HHATRITC_Syto62_1.lsm	394.78	0.66
	40x_lecB_0.05%ara_LecBFITC_HHATRITC_Syto62_1.lsm	401.83	0.664
	40x_lecB_0.05%ara_LecBFITC_HHATRITC_Syto62_1.lsm	414.5	0.669
	40x_lecB_0.05%ara_LecBFITC_HHATRITC_Syto62_1.lsm	423.79	0.673
	40x_lecB_0.05%ara_LecBFITC_HHATRITC_Syto62_1.lsm	427.41	0.678
	40x_lecB_0.05%ara_LecBFITC_HHATRITC_Syto62_1.lsm	415.48	0.682
	40x_lecB_0.05%ara_LecBFITC_HHATRITC_Syto62_1.lsm	407.62	0.686
	40x_lecB_0.05%ara_LecBFITC_HHATRITC_Syto62_1.lsm	404.92	0.691
	40x_lecB_0.05%ara_LecBFITC_HHATRITC_Syto62_1.lsm	411.57	0.695
	40x_lecB_0.05%ara_LecBFITC_HHATRITC_Syto62_1.lsm	413.27	0.7
	40x_lecB_0.05%ara_LecBFITC_HHATRITC_Syto62_1.lsm	410.59	0.704
	40x_lecB_0.05%ara_LecBFITC_HHATRITC_Syto62_1.lsm	411.32	0.708
	40x_lecB_0.05%ara_LecBFITC_HHATRITC_Syto62_1.lsm	430.78	0.713
	40x_lecB_0.05%ara_LecBFITC_HHATRITC_Syto62_1.lsm	440.05	0.717
	40x_lecB_0.05%ara_LecBFITC_HHATRITC_Syto62_1.lsm	435.46	0.722
	40x_lecB_0.05%ara_LecBFITC_HHATRITC_Syto62_1.lsm	438.38	0.726
	40x_lecB_0.05%ara_LecBFITC_HHATRITC_Syto62_1.lsm	453.54	0.73
	40x_lecB_0.05%ara_LecBFITC_HHATRITC_Syto62_1.lsm	473.5	0.735
	40x_lecB_0.05%ara_LecBFITC_HHATRITC_Syto62_1.lsm	497.09	0.739
	40x_lecB_0.05%ara_LecBFITC_HHATRITC_Syto62_1.lsm	518.34	0.744
	40x_lecB_0.05%ara_LecBFITC_HHATRITC_Syto62_1.lsm	531.77	0.748
	40x_lecB_0.05%ara_LecBFITC_HHATRITC_Syto62_1.lsm	541.87	0.752
	40x_lecB_0.05%ara_LecBFITC_HHATRITC_Syto62_1.lsm	552.86	0.757
	40x_lecB_0.05%ara_LecBFITC_HHATRITC_Syto62_1.lsm	544.06	0.761
	40x_lecB_0.05%ara_LecBFITC_HHATRITC_Syto62_1.lsm	538.58	0.766
	40x_lecB_0.05%ara_LecBFITC_HHATRITC_Syto62_1.lsm	554.34	0.77
	40x_lecB_0.05%ara_LecBFITC_HHATRITC_Syto62_1.lsm	584.16	0.774
	40x_lecB_0.05%ara_LecBFITC_HHATRITC_Syto62_1.lsm	602.83	0.779
	40x_lecB_0.05%ara_LecBFITC_HHATRITC_Syto62_1.lsm	611.14	0.783
	40x_lecB_0.05%ara_LecBFITC_HHATRITC_Syto62_1.lsm	611.86	0.788
	40x_lecB_0.05%ara_LecBFITC_HHATRITC_Syto62_1.lsm	627.21	0.792
	40x_lecB_0.05%ara_LecBFITC_HHATRITC_Syto62_1.lsm	657.73	0.796
	40x_lecB_0.05%ara_LecBFITC_HHATRITC_Syto62_1.lsm	701.9	0.801
	40x_lecB_0.05%ara_LecBFITC_HHATRITC_Syto62_1.lsm	731.56	0.805
	40x_lecB_0.05%ara_LecBFITC_HHATRITC_Syto62_1.lsm	749.54	0.81
	40x_lecB_0.05%ara_LecBFITC_HHATRITC_Syto62_1.lsm	771.6	0.814
	40x_lecB_0.05%ara_LecBFITC_HHATRITC_Syto62_1.lsm	791.63	0.818
	40x_lecB_0.05%ara_LecBFITC_HHATRITC_Syto62_1.lsm	818.26	0.823
	40x_lecB_0.05%ara_LecBFITC_HHATRITC_Syto62_1.lsm	829.24	0.827
	40x_lecB_0.05%ara_LecBFITC_HHATRITC_Syto62_1.lsm	837.65	0.832
	40x_lecB_0.05%ara_LecBFITC_HHATRITC_Syto62_1.lsm	858.02	0.836
	40x_lecB_0.05%ara_LecBFITC_HHATRITC_Syto62_1.lsm	881.6	0.84
	40x_lecB_0.05%ara_LecBFITC_HHATRITC_Syto62_1.lsm	888.99	0.845
	40x_lecB_0.05%ara_LecBFITC_HHATRITC_Syto62_1.lsm	862.47	0.849
	40x_lecB_0.05%ara_LecBFITC_HHATRITC_Syto62_1.lsm	844.13	0.853
	40x_lecB_0.05%ara_LecBFITC_HHATRITC_Syto62_1.lsm	849	0.858
	40x_lecB_0.05%ara_LecBFITC_HHATRITC_Syto62_1.lsm	862.42	0.862
	40x_lecB_0.05%ara_LecBFITC_HHATRITC_Syto62_1.lsm	888.38	0.867
	40x_lecB_0.05%ara_LecBFITC_HHATRITC_Syto62_1.lsm	868.98	0.871
	40x_lecB_0.05%ara_LecBFITC_HHATRITC_Syto62_1.lsm	812.04	0.875
	40x_lecB_0.05%ara_LecBFITC_HHATRITC_Syto62_1.lsm	770.84	0.88
	40x_lecB_0.05%ara_LecBFITC_HHATRITC_Syto62_1.lsm	744.97	0.884
	40x_lecB_0.05%ara_LecBFITC_HHATRITC_Syto62_1.lsm	729.45	0.889
	40x_lecB_0.05%ara_LecBFITC_HHATRITC_Syto62_1.lsm	753.9	0.893
	40x_lecB_0.05%ara_LecBFITC_HHATRITC_Syto62_1.lsm	802.06	0.897
	40x_lecB_0.05%ara_LecBFITC_HHATRITC_Syto62_1.lsm	847.33	0.902
	40x_lecB_0.05%ara_LecBFITC_HHATRITC_Syto62_1.lsm	868.44	0.906
	40x_lecB_0.05%ara_LecBFITC_HHATRITC_Syto62_1.lsm	876.42	0.911
	40x_lecB_0.05%ara_LecBFITC_HHATRITC_Syto62_1.lsm	858.4	0.915
	40x_lecB_0.05%ara_LecBFITC_HHATRITC_Syto62_1.lsm	825.05	0.919
	40x_lecB_0.05%ara_LecBFITC_HHATRITC_Syto62_1.lsm	787.84	0.924
	40x_lecB_0.05%ara_LecBFITC_HHATRITC_Syto62_1.lsm	743.91	0.928
	40x_lecB_0.05%ara_LecBFITC_HHATRITC_Syto62_1.lsm	702.28	0.933
	40x_lecB_0.05%ara_LecBFITC_HHATRITC_Syto62_1.lsm	674.62	0.937
	40x_lecB_0.05%ara_LecBFITC_HHATRITC_Syto62_1.lsm	615.04	0.941
	40x_lecB_0.05%ara_LecBFITC_HHATRITC_Syto62_1.lsm	545.55	0.946
	40x_lecB_0.05%ara_LecBFITC_HHATRITC_Syto62_1.lsm	494.23	0.95
	40x_lecB_0.05%ara_LecBFITC_HHATRITC_Syto62_1.lsm	459.27	0.955
	40x_lecB_0.05%ara_LecBFITC_HHATRITC_Syto62_1.lsm	430.16	0.959
	40x_lecB_0.05%ara_LecBFITC_HHATRITC_Syto62_1.lsm	398.36	0.963
	40x_lecB_0.05%ara_LecBFITC_HHATRITC_Syto62_1.lsm	376.94	0.968
	40x_lecB_0.05%ara_LecBFITC_HHATRITC_Syto62_1.lsm	357.55	0.972
	40x_lecB_0.05%ara_LecBFITC_HHATRITC_Syto62_1.lsm	347.45	0.977
	40x_lecB_0.05%ara_LecBFITC_HHATRITC_Syto62_1.lsm	340.053	0.981
	40x_lecB_0.05%ara_LecBFITC_HHATRITC_Syto62_1.lsm	334.41	0.985
	40x_lecB_0.05%ara_LecBFITC_HHATRITC_Syto62_1.lsm	331.18	0.99
	40x_lecB_0.05%ara_LecBFITC_HHATRITC_Syto62_1.lsm	331.05	0.994
	40x_lecB_0.05%ara_LecBFITC_HHATRITC_Syto62_1.lsm	332.68	0.999
	40x_lecB_0.05%ara_LecBFITC_HHATRITC_Syto62_1.lsm	333.87	1

## Sheet: Figure 6f
Figure 6f	each set of values is the average of line profiles quantified from 3 images, totaling an n=9.
	Item Name	Intensity	Normalized Distance
	40x_cdrAlecB_LecBFITC_HHATRITC_Syto62_3.lsm	328	0
	40x_cdrAlecB_LecBFITC_HHATRITC_Syto62_3.lsm	335	0.0027
	40x_cdrAlecB_LecBFITC_HHATRITC_Syto62_3.lsm	324.12	0.00541
	40x_cdrAlecB_LecBFITC_HHATRITC_Syto62_3.lsm	324.7	0.00811
	40x_cdrAlecB_LecBFITC_HHATRITC_Syto62_3.lsm	328.02	0.0108
	40x_cdrAlecB_LecBFITC_HHATRITC_Syto62_3.lsm	358.92	0.0135
	40x_cdrAlecB_LecBFITC_HHATRITC_Syto62_3.lsm	377.36	0.0162
	40x_cdrAlecB_LecBFITC_HHATRITC_Syto62_3.lsm	385.68	0.0189
	40x_cdrAlecB_LecBFITC_HHATRITC_Syto62_3.lsm	369.95	0.0216
	40x_cdrAlecB_LecBFITC_HHATRITC_Syto62_3.lsm	381.01	0.0243
	40x_cdrAlecB_LecBFITC_HHATRITC_Syto62_3.lsm	397.43	0.027
	40x_cdrAlecB_LecBFITC_HHATRITC_Syto62_3.lsm	450.02	0.0297
	40x_cdrAlecB_LecBFITC_HHATRITC_Syto62_3.lsm	498.64	0.0324
	40x_cdrAlecB_LecBFITC_HHATRITC_Syto62_3.lsm	544.99	0.0351
	40x_cdrAlecB_LecBFITC_HHATRITC_Syto62_3.lsm	694.87	0.0378
	40x_cdrAlecB_LecBFITC_HHATRITC_Syto62_3.lsm	698.73	0.0405
	40x_cdrAlecB_LecBFITC_HHATRITC_Syto62_3.lsm	689.06	0.0432
	40x_cdrAlecB_LecBFITC_HHATRITC_Syto62_3.lsm	663.32	0.0459
	40x_cdrAlecB_LecBFITC_HHATRITC_Syto62_3.lsm	550.6	0.0486
	40x_cdrAlecB_LecBFITC_HHATRITC_Syto62_3.lsm	552.28	0.0514
	40x_cdrAlecB_LecBFITC_HHATRITC_Syto62_3.lsm	547.19	0.0541
	40x_cdrAlecB_LecBFITC_HHATRITC_Syto62_3.lsm	589.98	0.0568
	40x_cdrAlecB_LecBFITC_HHATRITC_Syto62_3.lsm	640.03	0.0595
	40x_cdrAlecB_LecBFITC_HHATRITC_Syto62_3.lsm	658.96	0.0622
	40x_cdrAlecB_LecBFITC_HHATRITC_Syto62_3.lsm	676.07	0.0649
	40x_cdrAlecB_LecBFITC_HHATRITC_Syto62_3.lsm	671.59	0.0676
	40x_cdrAlecB_LecBFITC_HHATRITC_Syto62_3.lsm	746.38	0.0703
	40x_cdrAlecB_LecBFITC_HHATRITC_Syto62_3.lsm	805.73	0.073
	40x_cdrAlecB_LecBFITC_HHATRITC_Syto62_3.lsm	937.94	0.0757
	40x_cdrAlecB_LecBFITC_HHATRITC_Syto62_3.lsm	1168.77	0.0784
	40x_cdrAlecB_LecBFITC_HHATRITC_Syto62_3.lsm	1190.51	0.0811
	40x_cdrAlecB_LecBFITC_HHATRITC_Syto62_3.lsm	1254.97	0.0838
	40x_cdrAlecB_LecBFITC_HHATRITC_Syto62_3.lsm	1284.99	0.0865
	40x_cdrAlecB_LecBFITC_HHATRITC_Syto62_3.lsm	1286.43	0.0892
	40x_cdrAlecB_LecBFITC_HHATRITC_Syto62_3.lsm	1289.77	0.0919
	40x_cdrAlecB_LecBFITC_HHATRITC_Syto62_3.lsm	1271.27	0.0946
	40x_cdrAlecB_LecBFITC_HHATRITC_Syto62_3.lsm	1116.62	0.0973
	40x_cdrAlecB_LecBFITC_HHATRITC_Syto62_3.lsm	1138.16	0.1
	40x_cdrAlecB_LecBFITC_HHATRITC_Syto62_3.lsm	1240.12	0.103
	40x_cdrAlecB_LecBFITC_HHATRITC_Syto62_3.lsm	1232.58	0.105
	40x_cdrAlecB_LecBFITC_HHATRITC_Syto62_3.lsm	1220.59	0.108
	40x_cdrAlecB_LecBFITC_HHATRITC_Syto62_3.lsm	1136.21	0.111
	40x_cdrAlecB_LecBFITC_HHATRITC_Syto62_3.lsm	1071.79	0.114
	40x_cdrAlecB_LecBFITC_HHATRITC_Syto62_3.lsm	1017.71	0.116
	40x_cdrAlecB_LecBFITC_HHATRITC_Syto62_3.lsm	891.48	0.119
	40x_cdrAlecB_LecBFITC_HHATRITC_Syto62_3.lsm	886.12	0.122
	40x_cdrAlecB_LecBFITC_HHATRITC_Syto62_3.lsm	851.54	0.124
	40x_cdrAlecB_LecBFITC_HHATRITC_Syto62_3.lsm	919.95	0.127
	40x_cdrAlecB_LecBFITC_HHATRITC_Syto62_3.lsm	889.17	0.13
	40x_cdrAlecB_LecBFITC_HHATRITC_Syto62_3.lsm	923.88	0.132
	40x_cdrAlecB_LecBFITC_HHATRITC_Syto62_3.lsm	751.47	0.135
	40x_cdrAlecB_LecBFITC_HHATRITC_Syto62_3.lsm	635.02	0.138
	40x_cdrAlecB_LecBFITC_HHATRITC_Syto62_3.lsm	557.61	0.141
	40x_cdrAlecB_LecBFITC_HHATRITC_Syto62_3.lsm	576.55	0.143
	40x_cdrAlecB_LecBFITC_HHATRITC_Syto62_3.lsm	623.04	0.146
	40x_cdrAlecB_LecBFITC_HHATRITC_Syto62_3.lsm	665.59	0.149
	40x_cdrAlecB_LecBFITC_HHATRITC_Syto62_3.lsm	687.08	0.151
	40x_cdrAlecB_LecBFITC_HHATRITC_Syto62_3.lsm	710.36	0.154
	40x_cdrAlecB_LecBFITC_HHATRITC_Syto62_3.lsm	833.23	0.157
	40x_cdrAlecB_LecBFITC_HHATRITC_Syto62_3.lsm	897.78	0.159
	40x_cdrAlecB_LecBFITC_HHATRITC_Syto62_3.lsm	772.89	0.162
	40x_cdrAlecB_LecBFITC_HHATRITC_Syto62_3.lsm	726.61	0.165
	40x_cdrAlecB_LecBFITC_HHATRITC_Syto62_3.lsm	715.41	0.168
	40x_cdrAlecB_LecBFITC_HHATRITC_Syto62_3.lsm	802.95	0.17
	40x_cdrAlecB_LecBFITC_HHATRITC_Syto62_3.lsm	704.37	0.173
	40x_cdrAlecB_LecBFITC_HHATRITC_Syto62_3.lsm	712.16	0.176
	40x_cdrAlecB_LecBFITC_HHATRITC_Syto62_3.lsm	626.77	0.178
	40x_cdrAlecB_LecBFITC_HHATRITC_Syto62_3.lsm	674.18	0.181
	40x_cdrAlecB_LecBFITC_HHATRITC_Syto62_3.lsm	626.11	0.184
	40x_cdrAlecB_LecBFITC_HHATRITC_Syto62_3.lsm	692.99	0.186
	40x_cdrAlecB_LecBFITC_HHATRITC_Syto62_3.lsm	630.69	0.189
	40x_cdrAlecB_LecBFITC_HHATRITC_Syto62_3.lsm	535.21	0.192
	40x_cdrAlecB_LecBFITC_HHATRITC_Syto62_3.lsm	464.02	0.195
	40x_cdrAlecB_LecBFITC_HHATRITC_Syto62_3.lsm	429.04	0.197
	40x_cdrAlecB_LecBFITC_HHATRITC_Syto62_3.lsm	451.17	0.2
	40x_cdrAlecB_LecBFITC_HHATRITC_Syto62_3.lsm	487.5	0.203
	40x_cdrAlecB_LecBFITC_HHATRITC_Syto62_3.lsm	527.95	0.205
	40x_cdrAlecB_LecBFITC_HHATRITC_Syto62_3.lsm	652.85	0.208
	40x_cdrAlecB_LecBFITC_HHATRITC_Syto62_3.lsm	733.98	0.211
	40x_cdrAlecB_LecBFITC_HHATRITC_Syto62_3.lsm	865.97	0.214
	40x_cdrAlecB_LecBFITC_HHATRITC_Syto62_3.lsm	790.43	0.216
	40x_cdrAlecB_LecBFITC_HHATRITC_Syto62_3.lsm	700.74	0.219
	40x_cdrAlecB_LecBFITC_HHATRITC_Syto62_3.lsm	582.03	0.222
	40x_cdrAlecB_LecBFITC_HHATRITC_Syto62_3.lsm	606.01	0.224
	40x_cdrAlecB_LecBFITC_HHATRITC_Syto62_3.lsm	654.07	0.227
	40x_cdrAlecB_LecBFITC_HHATRITC_Syto62_3.lsm	673.14	0.23
	40x_cdrAlecB_LecBFITC_HHATRITC_Syto62_3.lsm	676.02	0.232
	40x_cdrAlecB_LecBFITC_HHATRITC_Syto62_3.lsm	610.58	0.235
	40x_cdrAlecB_LecBFITC_HHATRITC_Syto62_3.lsm	554.02	0.238
	40x_cdrAlecB_LecBFITC_HHATRITC_Syto62_3.lsm	701.05	0.241
	40x_cdrAlecB_LecBFITC_HHATRITC_Syto62_3.lsm	660.27	0.243
	40x_cdrAlecB_LecBFITC_HHATRITC_Syto62_3.lsm	730.78	0.246
	40x_cdrAlecB_LecBFITC_HHATRITC_Syto62_3.lsm	625.23	0.249
	40x_cdrAlecB_LecBFITC_HHATRITC_Syto62_3.lsm	696.13	0.251
	40x_cdrAlecB_LecBFITC_HHATRITC_Syto62_3.lsm	612.16	0.254
	40x_cdrAlecB_LecBFITC_HHATRITC_Syto62_3.lsm	560.81	0.257
	40x_cdrAlecB_LecBFITC_HHATRITC_Syto62_3.lsm	511.96	0.259
	40x_cdrAlecB_LecBFITC_HHATRITC_Syto62_3.lsm	498.97	0.262
	40x_cdrAlecB_LecBFITC_HHATRITC_Syto62_3.lsm	483.61	0.265
	40x_cdrAlecB_LecBFITC_HHATRITC_Syto62_3.lsm	499.05	0.268
	40x_cdrAlecB_LecBFITC_HHATRITC_Syto62_3.lsm	510.47	0.27
	40x_cdrAlecB_LecBFITC_HHATRITC_Syto62_3.lsm	451.92	0.273
	40x_cdrAlecB_LecBFITC_HHATRITC_Syto62_3.lsm	436.49	0.276
	40x_cdrAlecB_LecBFITC_HHATRITC_Syto62_3.lsm	428.03	0.278
	40x_cdrAlecB_LecBFITC_HHATRITC_Syto62_3.lsm	430.94	0.281
	40x_cdrAlecB_LecBFITC_HHATRITC_Syto62_3.lsm	447.23	0.284
	40x_cdrAlecB_LecBFITC_HHATRITC_Syto62_3.lsm	470.95	0.286
	40x_cdrAlecB_LecBFITC_HHATRITC_Syto62_3.lsm	486.08	0.289
	40x_cdrAlecB_LecBFITC_HHATRITC_Syto62_3.lsm	494.81	0.292
	40x_cdrAlecB_LecBFITC_HHATRITC_Syto62_3.lsm	467.35	0.295
	40x_cdrAlecB_LecBFITC_HHATRITC_Syto62_3.lsm	484.94	0.297
	40x_cdrAlecB_LecBFITC_HHATRITC_Syto62_3.lsm	466.84	0.3
	40x_cdrAlecB_LecBFITC_HHATRITC_Syto62_3.lsm	482.41	0.303
	40x_cdrAlecB_LecBFITC_HHATRITC_Syto62_3.lsm	432.37	0.305
	40x_cdrAlecB_LecBFITC_HHATRITC_Syto62_3.lsm	440.98	0.308
	40x_cdrAlecB_LecBFITC_HHATRITC_Syto62_3.lsm	439.49	0.311
	40x_cdrAlecB_LecBFITC_HHATRITC_Syto62_3.lsm	453.97	0.314
	40x_cdrAlecB_LecBFITC_HHATRITC_Syto62_3.lsm	406.09	0.316
	40x_cdrAlecB_LecBFITC_HHATRITC_Syto62_3.lsm	422.83	0.319
	40x_cdrAlecB_LecBFITC_HHATRITC_Syto62_3.lsm	389.92	0.322
	40x_cdrAlecB_LecBFITC_HHATRITC_Syto62_3.lsm	409.33	0.324
	40x_cdrAlecB_LecBFITC_HHATRITC_Syto62_3.lsm	461.52	0.327
	40x_cdrAlecB_LecBFITC_HHATRITC_Syto62_3.lsm	419.15	0.33
	40x_cdrAlecB_LecBFITC_HHATRITC_Syto62_3.lsm	434.42	0.332
	40x_cdrAlecB_LecBFITC_HHATRITC_Syto62_3.lsm	446.76	0.335
	40x_cdrAlecB_LecBFITC_HHATRITC_Syto62_3.lsm	485.66	0.338
	40x_cdrAlecB_LecBFITC_HHATRITC_Syto62_3.lsm	560.96	0.341
	40x_cdrAlecB_LecBFITC_HHATRITC_Syto62_3.lsm	625.24	0.343
	40x_cdrAlecB_LecBFITC_HHATRITC_Syto62_3.lsm	739.97	0.346
	40x_cdrAlecB_LecBFITC_HHATRITC_Syto62_3.lsm	818.85	0.349
	40x_cdrAlecB_LecBFITC_HHATRITC_Syto62_3.lsm	838.19	0.351
	40x_cdrAlecB_LecBFITC_HHATRITC_Syto62_3.lsm	815.21	0.354
	40x_cdrAlecB_LecBFITC_HHATRITC_Syto62_3.lsm	721.54	0.357
	40x_cdrAlecB_LecBFITC_HHATRITC_Syto62_3.lsm	597.25	0.359
	40x_cdrAlecB_LecBFITC_HHATRITC_Syto62_3.lsm	513.64	0.362
	40x_cdrAlecB_LecBFITC_HHATRITC_Syto62_3.lsm	478.07	0.365
	40x_cdrAlecB_LecBFITC_HHATRITC_Syto62_3.lsm	456.18	0.368
	40x_cdrAlecB_LecBFITC_HHATRITC_Syto62_3.lsm	462.24	0.37
	40x_cdrAlecB_LecBFITC_HHATRITC_Syto62_3.lsm	456.11	0.373
	40x_cdrAlecB_LecBFITC_HHATRITC_Syto62_3.lsm	399.58	0.376
	40x_cdrAlecB_LecBFITC_HHATRITC_Syto62_3.lsm	358.72	0.378
	40x_cdrAlecB_LecBFITC_HHATRITC_Syto62_3.lsm	357.1	0.381
	40x_cdrAlecB_LecBFITC_HHATRITC_Syto62_3.lsm	354.01	0.384
	40x_cdrAlecB_LecBFITC_HHATRITC_Syto62_3.lsm	380.94	0.386
	40x_cdrAlecB_LecBFITC_HHATRITC_Syto62_3.lsm	507.5	0.389
	40x_cdrAlecB_LecBFITC_HHATRITC_Syto62_3.lsm	647.1	0.392
	40x_cdrAlecB_LecBFITC_HHATRITC_Syto62_3.lsm	583.89	0.395
	40x_cdrAlecB_LecBFITC_HHATRITC_Syto62_3.lsm	572.59	0.397
	40x_cdrAlecB_LecBFITC_HHATRITC_Syto62_3.lsm	439.37	0.4
	40x_cdrAlecB_LecBFITC_HHATRITC_Syto62_3.lsm	381.28	0.403
	40x_cdrAlecB_LecBFITC_HHATRITC_Syto62_3.lsm	360.55	0.405
	40x_cdrAlecB_LecBFITC_HHATRITC_Syto62_3.lsm	363.6	0.408
	40x_cdrAlecB_LecBFITC_HHATRITC_Syto62_3.lsm	465.05	0.411
	40x_cdrAlecB_LecBFITC_HHATRITC_Syto62_3.lsm	484.96	0.414
	40x_cdrAlecB_LecBFITC_HHATRITC_Syto62_3.lsm	486.7	0.416
	40x_cdrAlecB_LecBFITC_HHATRITC_Syto62_3.lsm	452.52	0.419
	40x_cdrAlecB_LecBFITC_HHATRITC_Syto62_3.lsm	453.59	0.422
	40x_cdrAlecB_LecBFITC_HHATRITC_Syto62_3.lsm	438.77	0.424
	40x_cdrAlecB_LecBFITC_HHATRITC_Syto62_3.lsm	433.07	0.427
	40x_cdrAlecB_LecBFITC_HHATRITC_Syto62_3.lsm	414.05	0.43
	40x_cdrAlecB_LecBFITC_HHATRITC_Syto62_3.lsm	423.53	0.432
	40x_cdrAlecB_LecBFITC_HHATRITC_Syto62_3.lsm	467.64	0.435
	40x_cdrAlecB_LecBFITC_HHATRITC_Syto62_3.lsm	482.84	0.438
	40x_cdrAlecB_LecBFITC_HHATRITC_Syto62_3.lsm	443.36	0.441
	40x_cdrAlecB_LecBFITC_HHATRITC_Syto62_3.lsm	438.62	0.443
	40x_cdrAlecB_LecBFITC_HHATRITC_Syto62_3.lsm	401.1	0.446
	40x_cdrAlecB_LecBFITC_HHATRITC_Syto62_3.lsm	418.37	0.449
	40x_cdrAlecB_LecBFITC_HHATRITC_Syto62_3.lsm	377.24	0.451
	40x_cdrAlecB_LecBFITC_HHATRITC_Syto62_3.lsm	410.17	0.454
	40x_cdrAlecB_LecBFITC_HHATRITC_Syto62_3.lsm	385.06	0.457
	40x_cdrAlecB_LecBFITC_HHATRITC_Syto62_3.lsm	455.84	0.459
	40x_cdrAlecB_LecBFITC_HHATRITC_Syto62_3.lsm	425.7	0.462
	40x_cdrAlecB_LecBFITC_HHATRITC_Syto62_3.lsm	415.45	0.465
	40x_cdrAlecB_LecBFITC_HHATRITC_Syto62_3.lsm	420.59	0.468
	40x_cdrAlecB_LecBFITC_HHATRITC_Syto62_3.lsm	513.89	0.47
	40x_cdrAlecB_LecBFITC_HHATRITC_Syto62_3.lsm	615.11	0.473
	40x_cdrAlecB_LecBFITC_HHATRITC_Syto62_3.lsm	551.57	0.476
	40x_cdrAlecB_LecBFITC_HHATRITC_Syto62_3.lsm	519.17	0.478
	40x_cdrAlecB_LecBFITC_HHATRITC_Syto62_3.lsm	470.48	0.481
	40x_cdrAlecB_LecBFITC_HHATRITC_Syto62_3.lsm	522.09	0.484
	40x_cdrAlecB_LecBFITC_HHATRITC_Syto62_3.lsm	528.79	0.486
	40x_cdrAlecB_LecBFITC_HHATRITC_Syto62_3.lsm	535.31	0.489
	40x_cdrAlecB_LecBFITC_HHATRITC_Syto62_3.lsm	598	0.492
	40x_cdrAlecB_LecBFITC_HHATRITC_Syto62_3.lsm	631.02	0.495
	40x_cdrAlecB_LecBFITC_HHATRITC_Syto62_3.lsm	631.27	0.497
	40x_cdrAlecB_LecBFITC_HHATRITC_Syto62_3.lsm	553.28	0.5
	40x_cdrAlecB_LecBFITC_HHATRITC_Syto62_3.lsm	594.63	0.503
	40x_cdrAlecB_LecBFITC_HHATRITC_Syto62_3.lsm	617.53	0.505
	40x_cdrAlecB_LecBFITC_HHATRITC_Syto62_3.lsm	620.32	0.508
	40x_cdrAlecB_LecBFITC_HHATRITC_Syto62_3.lsm	620.33	0.511
	40x_cdrAlecB_LecBFITC_HHATRITC_Syto62_3.lsm	632.78	0.514
	40x_cdrAlecB_LecBFITC_HHATRITC_Syto62_3.lsm	630.64	0.516
	40x_cdrAlecB_LecBFITC_HHATRITC_Syto62_3.lsm	599.68	0.519
	40x_cdrAlecB_LecBFITC_HHATRITC_Syto62_3.lsm	742.11	0.522
	40x_cdrAlecB_LecBFITC_HHATRITC_Syto62_3.lsm	731.74	0.524
	40x_cdrAlecB_LecBFITC_HHATRITC_Syto62_3.lsm	719.85	0.527
	40x_cdrAlecB_LecBFITC_HHATRITC_Syto62_3.lsm	688.16	0.53
	40x_cdrAlecB_LecBFITC_HHATRITC_Syto62_3.lsm	636.39	0.532
	40x_cdrAlecB_LecBFITC_HHATRITC_Syto62_3.lsm	640.46	0.535
	40x_cdrAlecB_LecBFITC_HHATRITC_Syto62_3.lsm	605.7	0.538
	40x_cdrAlecB_LecBFITC_HHATRITC_Syto62_3.lsm	693.24	0.541
	40x_cdrAlecB_LecBFITC_HHATRITC_Syto62_3.lsm	678.82	0.543
	40x_cdrAlecB_LecBFITC_HHATRITC_Syto62_3.lsm	599.89	0.546
	40x_cdrAlecB_LecBFITC_HHATRITC_Syto62_3.lsm	598.45	0.549
	40x_cdrAlecB_LecBFITC_HHATRITC_Syto62_3.lsm	619.56	0.551
	40x_cdrAlecB_LecBFITC_HHATRITC_Syto62_3.lsm	659.51	0.554
	40x_cdrAlecB_LecBFITC_HHATRITC_Syto62_3.lsm	917.2	0.557
	40x_cdrAlecB_LecBFITC_HHATRITC_Syto62_3.lsm	921.02	0.559
	40x_cdrAlecB_LecBFITC_HHATRITC_Syto62_3.lsm	909.99	0.562
	40x_cdrAlecB_LecBFITC_HHATRITC_Syto62_3.lsm	616.06	0.565
	40x_cdrAlecB_LecBFITC_HHATRITC_Syto62_3.lsm	574.35	0.568
	40x_cdrAlecB_LecBFITC_HHATRITC_Syto62_3.lsm	573.99	0.57
	40x_cdrAlecB_LecBFITC_HHATRITC_Syto62_3.lsm	594.74	0.573
	40x_cdrAlecB_LecBFITC_HHATRITC_Syto62_3.lsm	621.7	0.576
	40x_cdrAlecB_LecBFITC_HHATRITC_Syto62_3.lsm	615.99	0.578
	40x_cdrAlecB_LecBFITC_HHATRITC_Syto62_3.lsm	579.12	0.581
	40x_cdrAlecB_LecBFITC_HHATRITC_Syto62_3.lsm	529.49	0.584
	40x_cdrAlecB_LecBFITC_HHATRITC_Syto62_3.lsm	428.61	0.586
	40x_cdrAlecB_LecBFITC_HHATRITC_Syto62_3.lsm	422.29	0.589
	40x_cdrAlecB_LecBFITC_HHATRITC_Syto62_3.lsm	401.26	0.592
	40x_cdrAlecB_LecBFITC_HHATRITC_Syto62_3.lsm	441.08	0.595
	40x_cdrAlecB_LecBFITC_HHATRITC_Syto62_3.lsm	595.62	0.597
	40x_cdrAlecB_LecBFITC_HHATRITC_Syto62_3.lsm	620.58	0.6
	40x_cdrAlecB_LecBFITC_HHATRITC_Syto62_3.lsm	584.05	0.603
	40x_cdrAlecB_LecBFITC_HHATRITC_Syto62_3.lsm	483.65	0.605
	40x_cdrAlecB_LecBFITC_HHATRITC_Syto62_3.lsm	394.49	0.608
	40x_cdrAlecB_LecBFITC_HHATRITC_Syto62_3.lsm	388.36	0.611
	40x_cdrAlecB_LecBFITC_HHATRITC_Syto62_3.lsm	440.42	0.614
	40x_cdrAlecB_LecBFITC_HHATRITC_Syto62_3.lsm	450.97	0.616
	40x_cdrAlecB_LecBFITC_HHATRITC_Syto62_3.lsm	489.19	0.619
	40x_cdrAlecB_LecBFITC_HHATRITC_Syto62_3.lsm	440.58	0.622
	40x_cdrAlecB_LecBFITC_HHATRITC_Syto62_3.lsm	475.81	0.624
	40x_cdrAlecB_LecBFITC_HHATRITC_Syto62_3.lsm	468.52	0.627
	40x_cdrAlecB_LecBFITC_HHATRITC_Syto62_3.lsm	498.97	0.63
	40x_cdrAlecB_LecBFITC_HHATRITC_Syto62_3.lsm	445.22	0.632
	40x_cdrAlecB_LecBFITC_HHATRITC_Syto62_3.lsm	374.26	0.635
	40x_cdrAlecB_LecBFITC_HHATRITC_Syto62_3.lsm	372.61	0.638
	40x_cdrAlecB_LecBFITC_HHATRITC_Syto62_3.lsm	392.41	0.641
	40x_cdrAlecB_LecBFITC_HHATRITC_Syto62_3.lsm	387.73	0.643
	40x_cdrAlecB_LecBFITC_HHATRITC_Syto62_3.lsm	412.8	0.646
	40x_cdrAlecB_LecBFITC_HHATRITC_Syto62_3.lsm	394.33	0.649
	40x_cdrAlecB_LecBFITC_HHATRITC_Syto62_3.lsm	378.97	0.651
	40x_cdrAlecB_LecBFITC_HHATRITC_Syto62_3.lsm	374.24	0.654
	40x_cdrAlecB_LecBFITC_HHATRITC_Syto62_3.lsm	362.35	0.657
	40x_cdrAlecB_LecBFITC_HHATRITC_Syto62_3.lsm	363.67	0.659
	40x_cdrAlecB_LecBFITC_HHATRITC_Syto62_3.lsm	369.9	0.662
	40x_cdrAlecB_LecBFITC_HHATRITC_Syto62_3.lsm	390.52	0.665
	40x_cdrAlecB_LecBFITC_HHATRITC_Syto62_3.lsm	387.97	0.668
	40x_cdrAlecB_LecBFITC_HHATRITC_Syto62_3.lsm	379.54	0.67
	40x_cdrAlecB_LecBFITC_HHATRITC_Syto62_3.lsm	343.12	0.673
	40x_cdrAlecB_LecBFITC_HHATRITC_Syto62_3.lsm	329.9	0.676
	40x_cdrAlecB_LecBFITC_HHATRITC_Syto62_3.lsm	329.91	0.678
	40x_cdrAlecB_LecBFITC_HHATRITC_Syto62_3.lsm	329.97	0.681
	40x_cdrAlecB_LecBFITC_HHATRITC_Syto62_3.lsm	327.71	0.684
	40x_cdrAlecB_LecBFITC_HHATRITC_Syto62_3.lsm	322.8	0.686
	40x_cdrAlecB_LecBFITC_HHATRITC_Syto62_3.lsm	326.33	0.689
	40x_cdrAlecB_LecBFITC_HHATRITC_Syto62_3.lsm	320.65	0.692
	40x_cdrAlecB_LecBFITC_HHATRITC_Syto62_3.lsm	360.81	0.695
	40x_cdrAlecB_LecBFITC_HHATRITC_Syto62_3.lsm	362.03	0.697
	40x_cdrAlecB_LecBFITC_HHATRITC_Syto62_3.lsm	372.19	0.7
	40x_cdrAlecB_LecBFITC_HHATRITC_Syto62_3.lsm	365.56	0.703
	40x_cdrAlecB_LecBFITC_HHATRITC_Syto62_3.lsm	394.81	0.705
	40x_cdrAlecB_LecBFITC_HHATRITC_Syto62_3.lsm	400.68	0.708
	40x_cdrAlecB_LecBFITC_HHATRITC_Syto62_3.lsm	417.15	0.711
	40x_cdrAlecB_LecBFITC_HHATRITC_Syto62_3.lsm	401.81	0.714
	40x_cdrAlecB_LecBFITC_HHATRITC_Syto62_3.lsm	394.69	0.716
	40x_cdrAlecB_LecBFITC_HHATRITC_Syto62_3.lsm	368.57	0.719
	40x_cdrAlecB_LecBFITC_HHATRITC_Syto62_3.lsm	366.97	0.722
	40x_cdrAlecB_LecBFITC_HHATRITC_Syto62_3.lsm	366.16	0.724
	40x_cdrAlecB_LecBFITC_HHATRITC_Syto62_3.lsm	342.96	0.727
	40x_cdrAlecB_LecBFITC_HHATRITC_Syto62_3.lsm	342.96	0.73
	40x_cdrAlecB_LecBFITC_HHATRITC_Syto62_3.lsm	339.81	0.732
	40x_cdrAlecB_LecBFITC_HHATRITC_Syto62_3.lsm	346.15	0.735
	40x_cdrAlecB_LecBFITC_HHATRITC_Syto62_3.lsm	324.17	0.738
	40x_cdrAlecB_LecBFITC_HHATRITC_Syto62_3.lsm	325.28	0.741
	40x_cdrAlecB_LecBFITC_HHATRITC_Syto62_3.lsm	323.29	0.743
	40x_cdrAlecB_LecBFITC_HHATRITC_Syto62_3.lsm	333.39	0.746
	40x_cdrAlecB_LecBFITC_HHATRITC_Syto62_3.lsm	385.31	0.749
	40x_cdrAlecB_LecBFITC_HHATRITC_Syto62_3.lsm	346.12	0.751
	40x_cdrAlecB_LecBFITC_HHATRITC_Syto62_3.lsm	346.45	0.754
	40x_cdrAlecB_LecBFITC_HHATRITC_Syto62_3.lsm	342.43	0.757
	40x_cdrAlecB_LecBFITC_HHATRITC_Syto62_3.lsm	359.68	0.759
	40x_cdrAlecB_LecBFITC_HHATRITC_Syto62_3.lsm	370.43	0.762
	40x_cdrAlecB_LecBFITC_HHATRITC_Syto62_3.lsm	397.37	0.765
	40x_cdrAlecB_LecBFITC_HHATRITC_Syto62_3.lsm	371.15	0.768
	40x_cdrAlecB_LecBFITC_HHATRITC_Syto62_3.lsm	349.93	0.77
	40x_cdrAlecB_LecBFITC_HHATRITC_Syto62_3.lsm	348.61	0.773
	40x_cdrAlecB_LecBFITC_HHATRITC_Syto62_3.lsm	329.66	0.776
	40x_cdrAlecB_LecBFITC_HHATRITC_Syto62_3.lsm	328.01	0.778
	40x_cdrAlecB_LecBFITC_HHATRITC_Syto62_3.lsm	328.49	0.781
	40x_cdrAlecB_LecBFITC_HHATRITC_Syto62_3.lsm	318.83	0.784
	40x_cdrAlecB_LecBFITC_HHATRITC_Syto62_3.lsm	322.7	0.786
	40x_cdrAlecB_LecBFITC_HHATRITC_Syto62_3.lsm	324	0.789
	40x_cdrAlecB_LecBFITC_HHATRITC_Syto62_3.lsm	352.16	0.792
	40x_cdrAlecB_LecBFITC_HHATRITC_Syto62_3.lsm	357.98	0.795
	40x_cdrAlecB_LecBFITC_HHATRITC_Syto62_3.lsm	349	0.797
	40x_cdrAlecB_LecBFITC_HHATRITC_Syto62_3.lsm	326.65	0.8
	40x_cdrAlecB_LecBFITC_HHATRITC_Syto62_3.lsm	324.67	0.803
	40x_cdrAlecB_LecBFITC_HHATRITC_Syto62_3.lsm	350.57	0.805
	40x_cdrAlecB_LecBFITC_HHATRITC_Syto62_3.lsm	361.57	0.808
	40x_cdrAlecB_LecBFITC_HHATRITC_Syto62_3.lsm	373.48	0.811
	40x_cdrAlecB_LecBFITC_HHATRITC_Syto62_3.lsm	375.36	0.814
	40x_cdrAlecB_LecBFITC_HHATRITC_Syto62_3.lsm	379.31	0.816
	40x_cdrAlecB_LecBFITC_HHATRITC_Syto62_3.lsm	385.98	0.819
	40x_cdrAlecB_LecBFITC_HHATRITC_Syto62_3.lsm	391.35	0.822
	40x_cdrAlecB_LecBFITC_HHATRITC_Syto62_3.lsm	395.36	0.824
	40x_cdrAlecB_LecBFITC_HHATRITC_Syto62_3.lsm	383.37	0.827
	40x_cdrAlecB_LecBFITC_HHATRITC_Syto62_3.lsm	344.96	0.83
	40x_cdrAlecB_LecBFITC_HHATRITC_Syto62_3.lsm	354.37	0.832
	40x_cdrAlecB_LecBFITC_HHATRITC_Syto62_3.lsm	348.28	0.835
	40x_cdrAlecB_LecBFITC_HHATRITC_Syto62_3.lsm	345.91	0.838
	40x_cdrAlecB_LecBFITC_HHATRITC_Syto62_3.lsm	330.49	0.841
	40x_cdrAlecB_LecBFITC_HHATRITC_Syto62_3.lsm	326.93	0.843
	40x_cdrAlecB_LecBFITC_HHATRITC_Syto62_3.lsm	336.44	0.846
	40x_cdrAlecB_LecBFITC_HHATRITC_Syto62_3.lsm	345.92	0.849
	40x_cdrAlecB_LecBFITC_HHATRITC_Syto62_3.lsm	338.6	0.851
	40x_cdrAlecB_LecBFITC_HHATRITC_Syto62_3.lsm	338.52	0.854
	40x_cdrAlecB_LecBFITC_HHATRITC_Syto62_3.lsm	334.34	0.857
	40x_cdrAlecB_LecBFITC_HHATRITC_Syto62_3.lsm	327.77	0.859
	40x_cdrAlecB_LecBFITC_HHATRITC_Syto62_3.lsm	322.83	0.862
	40x_cdrAlecB_LecBFITC_HHATRITC_Syto62_3.lsm	320.61	0.865
	40x_cdrAlecB_LecBFITC_HHATRITC_Syto62_3.lsm	320.45	0.868
	40x_cdrAlecB_LecBFITC_HHATRITC_Syto62_3.lsm	342.44	0.87
	40x_cdrAlecB_LecBFITC_HHATRITC_Syto62_3.lsm	337.55	0.873
	40x_cdrAlecB_LecBFITC_HHATRITC_Syto62_3.lsm	346.47	0.876
	40x_cdrAlecB_LecBFITC_HHATRITC_Syto62_3.lsm	341.39	0.878
	40x_cdrAlecB_LecBFITC_HHATRITC_Syto62_3.lsm	357.19	0.881
	40x_cdrAlecB_LecBFITC_HHATRITC_Syto62_3.lsm	423.18	0.884
	40x_cdrAlecB_LecBFITC_HHATRITC_Syto62_3.lsm	472.85	0.886
	40x_cdrAlecB_LecBFITC_HHATRITC_Syto62_3.lsm	410.64	0.889
	40x_cdrAlecB_LecBFITC_HHATRITC_Syto62_3.lsm	371.56	0.892
	40x_cdrAlecB_LecBFITC_HHATRITC_Syto62_3.lsm	356.11	0.895
	40x_cdrAlecB_LecBFITC_HHATRITC_Syto62_3.lsm	353.62	0.897
	40x_cdrAlecB_LecBFITC_HHATRITC_Syto62_3.lsm	338.29	0.9
	40x_cdrAlecB_LecBFITC_HHATRITC_Syto62_3.lsm	334.04	0.903
	40x_cdrAlecB_LecBFITC_HHATRITC_Syto62_3.lsm	322.99	0.905
	40x_cdrAlecB_LecBFITC_HHATRITC_Syto62_3.lsm	320.38	0.908
	40x_cdrAlecB_LecBFITC_HHATRITC_Syto62_3.lsm	321.99	0.911
	40x_cdrAlecB_LecBFITC_HHATRITC_Syto62_3.lsm	325.64	0.914
	40x_cdrAlecB_LecBFITC_HHATRITC_Syto62_3.lsm	327.67	0.916
	40x_cdrAlecB_LecBFITC_HHATRITC_Syto62_3.lsm	327.31	0.919
	40x_cdrAlecB_LecBFITC_HHATRITC_Syto62_3.lsm	326.16	0.922
	40x_cdrAlecB_LecBFITC_HHATRITC_Syto62_3.lsm	326.45	0.924
	40x_cdrAlecB_LecBFITC_HHATRITC_Syto62_3.lsm	317.53	0.927
	40x_cdrAlecB_LecBFITC_HHATRITC_Syto62_3.lsm	317.57	0.93
	40x_cdrAlecB_LecBFITC_HHATRITC_Syto62_3.lsm	316.19	0.932
	40x_cdrAlecB_LecBFITC_HHATRITC_Syto62_3.lsm	318.81	0.935
	40x_cdrAlecB_LecBFITC_HHATRITC_Syto62_3.lsm	330.2	0.938
	40x_cdrAlecB_LecBFITC_HHATRITC_Syto62_3.lsm	346.1	0.941
	40x_cdrAlecB_LecBFITC_HHATRITC_Syto62_3.lsm	342.57	0.943
	40x_cdrAlecB_LecBFITC_HHATRITC_Syto62_3.lsm	315.09	0.946
	40x_cdrAlecB_LecBFITC_HHATRITC_Syto62_3.lsm	314.07	0.949
	40x_cdrAlecB_LecBFITC_HHATRITC_Syto62_3.lsm	312.51	0.951
	40x_cdrAlecB_LecBFITC_HHATRITC_Syto62_3.lsm	341.02	0.954
	40x_cdrAlecB_LecBFITC_HHATRITC_Syto62_3.lsm	343.03	0.957
	40x_cdrAlecB_LecBFITC_HHATRITC_Syto62_3.lsm	343.91	0.959
	40x_cdrAlecB_LecBFITC_HHATRITC_Syto62_3.lsm	338.02	0.962
	40x_cdrAlecB_LecBFITC_HHATRITC_Syto62_3.lsm	378.22	0.965
	40x_cdrAlecB_LecBFITC_HHATRITC_Syto62_3.lsm	421.07	0.968
	40x_cdrAlecB_LecBFITC_HHATRITC_Syto62_3.lsm	414.72	0.97
	40x_cdrAlecB_LecBFITC_HHATRITC_Syto62_3.lsm	409.02	0.973
	40x_cdrAlecB_LecBFITC_HHATRITC_Syto62_3.lsm	365.29	0.976
	40x_cdrAlecB_LecBFITC_HHATRITC_Syto62_3.lsm	349.05	0.978
	40x_cdrAlecB_LecBFITC_HHATRITC_Syto62_3.lsm	347.05	0.981
	40x_cdrAlecB_LecBFITC_HHATRITC_Syto62_3.lsm	346.87	0.984
	40x_cdrAlecB_LecBFITC_HHATRITC_Syto62_3.lsm	347.85	0.986
	40x_cdrAlecB_LecBFITC_HHATRITC_Syto62_3.lsm	354.94	0.989
	40x_cdrAlecB_LecBFITC_HHATRITC_Syto62_3.lsm	362.04	0.992
	40x_cdrAlecB_LecBFITC_HHATRITC_Syto62_3.lsm	363.12	0.995
	40x_cdrAlecB_LecBFITC_HHATRITC_Syto62_3.lsm	362.34	0.997
	40x_cdrAlecB_LecBFITC_HHATRITC_Syto62_3.lsm	345.11	1
	Item Name	Intensity	Normalized Distance
	40x_cdrAlecB_LecBFITC_HHATRITC_Syto62_3.lsm	430	0
	40x_cdrAlecB_LecBFITC_HHATRITC_Syto62_3.lsm	429.63	0.00295
	40x_cdrAlecB_LecBFITC_HHATRITC_Syto62_3.lsm	490.15	0.0059
	40x_cdrAlecB_LecBFITC_HHATRITC_Syto62_3.lsm	710.14	0.00885
	40x_cdrAlecB_LecBFITC_HHATRITC_Syto62_3.lsm	702.46	0.0118
	40x_cdrAlecB_LecBFITC_HHATRITC_Syto62_3.lsm	699.83	0.0147
	40x_cdrAlecB_LecBFITC_HHATRITC_Syto62_3.lsm	701.68	0.0177
	40x_cdrAlecB_LecBFITC_HHATRITC_Syto62_3.lsm	906.09	0.0206
	40x_cdrAlecB_LecBFITC_HHATRITC_Syto62_3.lsm	1078.42	0.0236
	40x_cdrAlecB_LecBFITC_HHATRITC_Syto62_3.lsm	1050.1	0.0265
	40x_cdrAlecB_LecBFITC_HHATRITC_Syto62_3.lsm	922.63	0.0295
	40x_cdrAlecB_LecBFITC_HHATRITC_Syto62_3.lsm	1136.66	0.0324
	40x_cdrAlecB_LecBFITC_HHATRITC_Syto62_3.lsm	1114.07	0.0354
	40x_cdrAlecB_LecBFITC_HHATRITC_Syto62_3.lsm	1306.53	0.0383
	40x_cdrAlecB_LecBFITC_HHATRITC_Syto62_3.lsm	1142.84	0.0413
	40x_cdrAlecB_LecBFITC_HHATRITC_Syto62_3.lsm	1192.13	0.0442
	40x_cdrAlecB_LecBFITC_HHATRITC_Syto62_3.lsm	1258.44	0.0472
	40x_cdrAlecB_LecBFITC_HHATRITC_Syto62_3.lsm	1299.91	0.0501
	40x_cdrAlecB_LecBFITC_HHATRITC_Syto62_3.lsm	1592.29	0.0531
	40x_cdrAlecB_LecBFITC_HHATRITC_Syto62_3.lsm	1728.79	0.056
	40x_cdrAlecB_LecBFITC_HHATRITC_Syto62_3.lsm	1749.02	0.059
	40x_cdrAlecB_LecBFITC_HHATRITC_Syto62_3.lsm	1530.09	0.0619
	40x_cdrAlecB_LecBFITC_HHATRITC_Syto62_3.lsm	1249.75	0.0649
	40x_cdrAlecB_LecBFITC_HHATRITC_Syto62_3.lsm	1152.77	0.0678
	40x_cdrAlecB_LecBFITC_HHATRITC_Syto62_3.lsm	1206.58	0.0708
	40x_cdrAlecB_LecBFITC_HHATRITC_Syto62_3.lsm	890.25	0.0737
	40x_cdrAlecB_LecBFITC_HHATRITC_Syto62_3.lsm	751.67	0.0767
	40x_cdrAlecB_LecBFITC_HHATRITC_Syto62_3.lsm	759.05	0.0796
	40x_cdrAlecB_LecBFITC_HHATRITC_Syto62_3.lsm	707.96	0.0826
	40x_cdrAlecB_LecBFITC_HHATRITC_Syto62_3.lsm	748.07	0.0855
	40x_cdrAlecB_LecBFITC_HHATRITC_Syto62_3.lsm	738.79	0.0885
	40x_cdrAlecB_LecBFITC_HHATRITC_Syto62_3.lsm	773.59	0.0914
	40x_cdrAlecB_LecBFITC_HHATRITC_Syto62_3.lsm	762.13	0.0944
	40x_cdrAlecB_LecBFITC_HHATRITC_Syto62_3.lsm	688.24	0.0973
	40x_cdrAlecB_LecBFITC_HHATRITC_Syto62_3.lsm	684.13	0.1
	40x_cdrAlecB_LecBFITC_HHATRITC_Syto62_3.lsm	696.59	0.103
	40x_cdrAlecB_LecBFITC_HHATRITC_Syto62_3.lsm	826.61	0.106
	40x_cdrAlecB_LecBFITC_HHATRITC_Syto62_3.lsm	890.15	0.109
	40x_cdrAlecB_LecBFITC_HHATRITC_Syto62_3.lsm	781.49	0.112
	40x_cdrAlecB_LecBFITC_HHATRITC_Syto62_3.lsm	887.72	0.115
	40x_cdrAlecB_LecBFITC_HHATRITC_Syto62_3.lsm	919.58	0.118
	40x_cdrAlecB_LecBFITC_HHATRITC_Syto62_3.lsm	1028.74	0.121
	40x_cdrAlecB_LecBFITC_HHATRITC_Syto62_3.lsm	1035.89	0.124
	40x_cdrAlecB_LecBFITC_HHATRITC_Syto62_3.lsm	1036	0.127
	40x_cdrAlecB_LecBFITC_HHATRITC_Syto62_3.lsm	803.85	0.13
	40x_cdrAlecB_LecBFITC_HHATRITC_Syto62_3.lsm	712.86	0.133
	40x_cdrAlecB_LecBFITC_HHATRITC_Syto62_3.lsm	630.76	0.136
	40x_cdrAlecB_LecBFITC_HHATRITC_Syto62_3.lsm	621.06	0.139
	40x_cdrAlecB_LecBFITC_HHATRITC_Syto62_3.lsm	596.39	0.142
	40x_cdrAlecB_LecBFITC_HHATRITC_Syto62_3.lsm	575.32	0.144
	40x_cdrAlecB_LecBFITC_HHATRITC_Syto62_3.lsm	528.84	0.147
	40x_cdrAlecB_LecBFITC_HHATRITC_Syto62_3.lsm	522.25	0.15
	40x_cdrAlecB_LecBFITC_HHATRITC_Syto62_3.lsm	536.87	0.153
	40x_cdrAlecB_LecBFITC_HHATRITC_Syto62_3.lsm	560.46	0.156
	40x_cdrAlecB_LecBFITC_HHATRITC_Syto62_3.lsm	518.76	0.159
	40x_cdrAlecB_LecBFITC_HHATRITC_Syto62_3.lsm	459.99	0.162
	40x_cdrAlecB_LecBFITC_HHATRITC_Syto62_3.lsm	460.77	0.165
	40x_cdrAlecB_LecBFITC_HHATRITC_Syto62_3.lsm	474.25	0.168
	40x_cdrAlecB_LecBFITC_HHATRITC_Syto62_3.lsm	574.39	0.171
	40x_cdrAlecB_LecBFITC_HHATRITC_Syto62_3.lsm	586.33	0.174
	40x_cdrAlecB_LecBFITC_HHATRITC_Syto62_3.lsm	586.74	0.177
	40x_cdrAlecB_LecBFITC_HHATRITC_Syto62_3.lsm	594.23	0.18
	40x_cdrAlecB_LecBFITC_HHATRITC_Syto62_3.lsm	591.54	0.183
	40x_cdrAlecB_LecBFITC_HHATRITC_Syto62_3.lsm	756.28	0.186
	40x_cdrAlecB_LecBFITC_HHATRITC_Syto62_3.lsm	757.44	0.189
	40x_cdrAlecB_LecBFITC_HHATRITC_Syto62_3.lsm	907.37	0.192
	40x_cdrAlecB_LecBFITC_HHATRITC_Syto62_3.lsm	880.43	0.195
	40x_cdrAlecB_LecBFITC_HHATRITC_Syto62_3.lsm	716.07	0.198
	40x_cdrAlecB_LecBFITC_HHATRITC_Syto62_3.lsm	707.83	0.201
	40x_cdrAlecB_LecBFITC_HHATRITC_Syto62_3.lsm	712.83	0.203
	40x_cdrAlecB_LecBFITC_HHATRITC_Syto62_3.lsm	926.06	0.206
	40x_cdrAlecB_LecBFITC_HHATRITC_Syto62_3.lsm	944.65	0.209
	40x_cdrAlecB_LecBFITC_HHATRITC_Syto62_3.lsm	875.79	0.212
	40x_cdrAlecB_LecBFITC_HHATRITC_Syto62_3.lsm	676.17	0.215
	40x_cdrAlecB_LecBFITC_HHATRITC_Syto62_3.lsm	667.67	0.218
	40x_cdrAlecB_LecBFITC_HHATRITC_Syto62_3.lsm	697.43	0.221
	40x_cdrAlecB_LecBFITC_HHATRITC_Syto62_3.lsm	765.63	0.224
	40x_cdrAlecB_LecBFITC_HHATRITC_Syto62_3.lsm	856.61	0.227
	40x_cdrAlecB_LecBFITC_HHATRITC_Syto62_3.lsm	817.55	0.23
	40x_cdrAlecB_LecBFITC_HHATRITC_Syto62_3.lsm	835.46	0.233
	40x_cdrAlecB_LecBFITC_HHATRITC_Syto62_3.lsm	783.14	0.236
	40x_cdrAlecB_LecBFITC_HHATRITC_Syto62_3.lsm	846.17	0.239
	40x_cdrAlecB_LecBFITC_HHATRITC_Syto62_3.lsm	957.81	0.242
	40x_cdrAlecB_LecBFITC_HHATRITC_Syto62_3.lsm	996.58	0.245
	40x_cdrAlecB_LecBFITC_HHATRITC_Syto62_3.lsm	1005.72	0.248
	40x_cdrAlecB_LecBFITC_HHATRITC_Syto62_3.lsm	1152.06	0.251
	40x_cdrAlecB_LecBFITC_HHATRITC_Syto62_3.lsm	1038.66	0.254
	40x_cdrAlecB_LecBFITC_HHATRITC_Syto62_3.lsm	808.04	0.257
	40x_cdrAlecB_LecBFITC_HHATRITC_Syto62_3.lsm	657.61	0.259
	40x_cdrAlecB_LecBFITC_HHATRITC_Syto62_3.lsm	652.82	0.262
	40x_cdrAlecB_LecBFITC_HHATRITC_Syto62_3.lsm	674.54	0.265
	40x_cdrAlecB_LecBFITC_HHATRITC_Syto62_3.lsm	689.39	0.268
	40x_cdrAlecB_LecBFITC_HHATRITC_Syto62_3.lsm	720.9	0.271
	40x_cdrAlecB_LecBFITC_HHATRITC_Syto62_3.lsm	705.46	0.274
	40x_cdrAlecB_LecBFITC_HHATRITC_Syto62_3.lsm	679.12	0.277
	40x_cdrAlecB_LecBFITC_HHATRITC_Syto62_3.lsm	712.03	0.28
	40x_cdrAlecB_LecBFITC_HHATRITC_Syto62_3.lsm	801.52	0.283
	40x_cdrAlecB_LecBFITC_HHATRITC_Syto62_3.lsm	702.16	0.286
	40x_cdrAlecB_LecBFITC_HHATRITC_Syto62_3.lsm	577.1	0.289
	40x_cdrAlecB_LecBFITC_HHATRITC_Syto62_3.lsm	509.89	0.292
	40x_cdrAlecB_LecBFITC_HHATRITC_Syto62_3.lsm	527.88	0.295
	40x_cdrAlecB_LecBFITC_HHATRITC_Syto62_3.lsm	521.45	0.298
	40x_cdrAlecB_LecBFITC_HHATRITC_Syto62_3.lsm	602.47	0.301
	40x_cdrAlecB_LecBFITC_HHATRITC_Syto62_3.lsm	725.25	0.304
	40x_cdrAlecB_LecBFITC_HHATRITC_Syto62_3.lsm	837.87	0.307
	40x_cdrAlecB_LecBFITC_HHATRITC_Syto62_3.lsm	827.48	0.31
	40x_cdrAlecB_LecBFITC_HHATRITC_Syto62_3.lsm	837.02	0.313
	40x_cdrAlecB_LecBFITC_HHATRITC_Syto62_3.lsm	872.16	0.316
	40x_cdrAlecB_LecBFITC_HHATRITC_Syto62_3.lsm	745.61	0.318
	40x_cdrAlecB_LecBFITC_HHATRITC_Syto62_3.lsm	803.49	0.321
	40x_cdrAlecB_LecBFITC_HHATRITC_Syto62_3.lsm	714.21	0.324
	40x_cdrAlecB_LecBFITC_HHATRITC_Syto62_3.lsm	823.58	0.327
	40x_cdrAlecB_LecBFITC_HHATRITC_Syto62_3.lsm	825.14	0.33
	40x_cdrAlecB_LecBFITC_HHATRITC_Syto62_3.lsm	863.38	0.333
	40x_cdrAlecB_LecBFITC_HHATRITC_Syto62_3.lsm	889.67	0.336
	40x_cdrAlecB_LecBFITC_HHATRITC_Syto62_3.lsm	1047.61	0.339
	40x_cdrAlecB_LecBFITC_HHATRITC_Syto62_3.lsm	1413.07	0.342
	40x_cdrAlecB_LecBFITC_HHATRITC_Syto62_3.lsm	1277.89	0.345
	40x_cdrAlecB_LecBFITC_HHATRITC_Syto62_3.lsm	1127.33	0.348
	40x_cdrAlecB_LecBFITC_HHATRITC_Syto62_3.lsm	876.75	0.351
	40x_cdrAlecB_LecBFITC_HHATRITC_Syto62_3.lsm	824.18	0.354
	40x_cdrAlecB_LecBFITC_HHATRITC_Syto62_3.lsm	778.76	0.357
	40x_cdrAlecB_LecBFITC_HHATRITC_Syto62_3.lsm	809.01	0.36
	40x_cdrAlecB_LecBFITC_HHATRITC_Syto62_3.lsm	811.57	0.363
	40x_cdrAlecB_LecBFITC_HHATRITC_Syto62_3.lsm	791.9	0.366
	40x_cdrAlecB_LecBFITC_HHATRITC_Syto62_3.lsm	725.8	0.369
	40x_cdrAlecB_LecBFITC_HHATRITC_Syto62_3.lsm	725	0.372
	40x_cdrAlecB_LecBFITC_HHATRITC_Syto62_3.lsm	748	0.374
	40x_cdrAlecB_LecBFITC_HHATRITC_Syto62_3.lsm	848.96	0.377
	40x_cdrAlecB_LecBFITC_HHATRITC_Syto62_3.lsm	946.7	0.38
	40x_cdrAlecB_LecBFITC_HHATRITC_Syto62_3.lsm	965.98	0.383
	40x_cdrAlecB_LecBFITC_HHATRITC_Syto62_3.lsm	914.4	0.386
	40x_cdrAlecB_LecBFITC_HHATRITC_Syto62_3.lsm	763.69	0.389
	40x_cdrAlecB_LecBFITC_HHATRITC_Syto62_3.lsm	673.06	0.392
	40x_cdrAlecB_LecBFITC_HHATRITC_Syto62_3.lsm	657.65	0.395
	40x_cdrAlecB_LecBFITC_HHATRITC_Syto62_3.lsm	704.06	0.398
	40x_cdrAlecB_LecBFITC_HHATRITC_Syto62_3.lsm	721.24	0.401
	40x_cdrAlecB_LecBFITC_HHATRITC_Syto62_3.lsm	692.12	0.404
	40x_cdrAlecB_LecBFITC_HHATRITC_Syto62_3.lsm	643.83	0.407
	40x_cdrAlecB_LecBFITC_HHATRITC_Syto62_3.lsm	510.75	0.41
	40x_cdrAlecB_LecBFITC_HHATRITC_Syto62_3.lsm	545.85	0.413
	40x_cdrAlecB_LecBFITC_HHATRITC_Syto62_3.lsm	539.66	0.416
	40x_cdrAlecB_LecBFITC_HHATRITC_Syto62_3.lsm	681.51	0.419
	40x_cdrAlecB_LecBFITC_HHATRITC_Syto62_3.lsm	736.53	0.422
	40x_cdrAlecB_LecBFITC_HHATRITC_Syto62_3.lsm	735.48	0.425
	40x_cdrAlecB_LecBFITC_HHATRITC_Syto62_3.lsm	547.7	0.428
	40x_cdrAlecB_LecBFITC_HHATRITC_Syto62_3.lsm	503.81	0.431
	40x_cdrAlecB_LecBFITC_HHATRITC_Syto62_3.lsm	514.37	0.433
	40x_cdrAlecB_LecBFITC_HHATRITC_Syto62_3.lsm	535.18	0.436
	40x_cdrAlecB_LecBFITC_HHATRITC_Syto62_3.lsm	566.45	0.439
	40x_cdrAlecB_LecBFITC_HHATRITC_Syto62_3.lsm	568.43	0.442
	40x_cdrAlecB_LecBFITC_HHATRITC_Syto62_3.lsm	528.91	0.445
	40x_cdrAlecB_LecBFITC_HHATRITC_Syto62_3.lsm	499.63	0.448
	40x_cdrAlecB_LecBFITC_HHATRITC_Syto62_3.lsm	488.77	0.451
	40x_cdrAlecB_LecBFITC_HHATRITC_Syto62_3.lsm	470.99	0.454
	40x_cdrAlecB_LecBFITC_HHATRITC_Syto62_3.lsm	472.83	0.457
	40x_cdrAlecB_LecBFITC_HHATRITC_Syto62_3.lsm	474.51	0.46
	40x_cdrAlecB_LecBFITC_HHATRITC_Syto62_3.lsm	528.21	0.463
	40x_cdrAlecB_LecBFITC_HHATRITC_Syto62_3.lsm	598.11	0.466
	40x_cdrAlecB_LecBFITC_HHATRITC_Syto62_3.lsm	567.25	0.469
	40x_cdrAlecB_LecBFITC_HHATRITC_Syto62_3.lsm	528.2	0.472
	40x_cdrAlecB_LecBFITC_HHATRITC_Syto62_3.lsm	428.23	0.475
	40x_cdrAlecB_LecBFITC_HHATRITC_Syto62_3.lsm	516.94	0.478
	40x_cdrAlecB_LecBFITC_HHATRITC_Syto62_3.lsm	539.35	0.481
	40x_cdrAlecB_LecBFITC_HHATRITC_Syto62_3.lsm	482.86	0.484
	40x_cdrAlecB_LecBFITC_HHATRITC_Syto62_3.lsm	469.9	0.487
	40x_cdrAlecB_LecBFITC_HHATRITC_Syto62_3.lsm	462.12	0.49
	40x_cdrAlecB_LecBFITC_HHATRITC_Syto62_3.lsm	555.39	0.492
	40x_cdrAlecB_LecBFITC_HHATRITC_Syto62_3.lsm	565.92	0.495
	40x_cdrAlecB_LecBFITC_HHATRITC_Syto62_3.lsm	563.17	0.498
	40x_cdrAlecB_LecBFITC_HHATRITC_Syto62_3.lsm	505.58	0.501
	40x_cdrAlecB_LecBFITC_HHATRITC_Syto62_3.lsm	497.34	0.504
	40x_cdrAlecB_LecBFITC_HHATRITC_Syto62_3.lsm	493.37	0.507
	40x_cdrAlecB_LecBFITC_HHATRITC_Syto62_3.lsm	550.83	0.51
	40x_cdrAlecB_LecBFITC_HHATRITC_Syto62_3.lsm	558.96	0.513
	40x_cdrAlecB_LecBFITC_HHATRITC_Syto62_3.lsm	547.46	0.516
	40x_cdrAlecB_LecBFITC_HHATRITC_Syto62_3.lsm	446.35	0.519
	40x_cdrAlecB_LecBFITC_HHATRITC_Syto62_3.lsm	432.1	0.522
	40x_cdrAlecB_LecBFITC_HHATRITC_Syto62_3.lsm	440.44	0.525
	40x_cdrAlecB_LecBFITC_HHATRITC_Syto62_3.lsm	531.44	0.528
	40x_cdrAlecB_LecBFITC_HHATRITC_Syto62_3.lsm	551.81	0.531
	40x_cdrAlecB_LecBFITC_HHATRITC_Syto62_3.lsm	530.51	0.534
	40x_cdrAlecB_LecBFITC_HHATRITC_Syto62_3.lsm	460.81	0.537
	40x_cdrAlecB_LecBFITC_HHATRITC_Syto62_3.lsm	470.4	0.54
	40x_cdrAlecB_LecBFITC_HHATRITC_Syto62_3.lsm	473.86	0.543
	40x_cdrAlecB_LecBFITC_HHATRITC_Syto62_3.lsm	524.21	0.546
	40x_cdrAlecB_LecBFITC_HHATRITC_Syto62_3.lsm	569.31	0.548
	40x_cdrAlecB_LecBFITC_HHATRITC_Syto62_3.lsm	571.65	0.551
	40x_cdrAlecB_LecBFITC_HHATRITC_Syto62_3.lsm	584.37	0.554
	40x_cdrAlecB_LecBFITC_HHATRITC_Syto62_3.lsm	571.07	0.557
	40x_cdrAlecB_LecBFITC_HHATRITC_Syto62_3.lsm	578.81	0.56
	40x_cdrAlecB_LecBFITC_HHATRITC_Syto62_3.lsm	619.91	0.563
	40x_cdrAlecB_LecBFITC_HHATRITC_Syto62_3.lsm	583.4	0.566
	40x_cdrAlecB_LecBFITC_HHATRITC_Syto62_3.lsm	583.65	0.569
	40x_cdrAlecB_LecBFITC_HHATRITC_Syto62_3.lsm	531.61	0.572
	40x_cdrAlecB_LecBFITC_HHATRITC_Syto62_3.lsm	541.2	0.575
	40x_cdrAlecB_LecBFITC_HHATRITC_Syto62_3.lsm	579.95	0.578
	40x_cdrAlecB_LecBFITC_HHATRITC_Syto62_3.lsm	555.48	0.581
	40x_cdrAlecB_LecBFITC_HHATRITC_Syto62_3.lsm	592.9	0.584
	40x_cdrAlecB_LecBFITC_HHATRITC_Syto62_3.lsm	552.91	0.587
	40x_cdrAlecB_LecBFITC_HHATRITC_Syto62_3.lsm	536.04	0.59
	40x_cdrAlecB_LecBFITC_HHATRITC_Syto62_3.lsm	505.94	0.593
	40x_cdrAlecB_LecBFITC_HHATRITC_Syto62_3.lsm	503.99	0.596
	40x_cdrAlecB_LecBFITC_HHATRITC_Syto62_3.lsm	574.59	0.599
	40x_cdrAlecB_LecBFITC_HHATRITC_Syto62_3.lsm	637.98	0.602
	40x_cdrAlecB_LecBFITC_HHATRITC_Syto62_3.lsm	592.1	0.605
	40x_cdrAlecB_LecBFITC_HHATRITC_Syto62_3.lsm	479.15	0.607
	40x_cdrAlecB_LecBFITC_HHATRITC_Syto62_3.lsm	485.85	0.61
	40x_cdrAlecB_LecBFITC_HHATRITC_Syto62_3.lsm	477.2	0.613
	40x_cdrAlecB_LecBFITC_HHATRITC_Syto62_3.lsm	500.26	0.616
	40x_cdrAlecB_LecBFITC_HHATRITC_Syto62_3.lsm	475.09	0.619
	40x_cdrAlecB_LecBFITC_HHATRITC_Syto62_3.lsm	494.58	0.622
	40x_cdrAlecB_LecBFITC_HHATRITC_Syto62_3.lsm	472.09	0.625
	40x_cdrAlecB_LecBFITC_HHATRITC_Syto62_3.lsm	502.33	0.628
	40x_cdrAlecB_LecBFITC_HHATRITC_Syto62_3.lsm	526.45	0.631
	40x_cdrAlecB_LecBFITC_HHATRITC_Syto62_3.lsm	559.94	0.634
	40x_cdrAlecB_LecBFITC_HHATRITC_Syto62_3.lsm	537.76	0.637
	40x_cdrAlecB_LecBFITC_HHATRITC_Syto62_3.lsm	531.17	0.64
	40x_cdrAlecB_LecBFITC_HHATRITC_Syto62_3.lsm	491.74	0.643
	40x_cdrAlecB_LecBFITC_HHATRITC_Syto62_3.lsm	506.36	0.646
	40x_cdrAlecB_LecBFITC_HHATRITC_Syto62_3.lsm	544.38	0.649
	40x_cdrAlecB_LecBFITC_HHATRITC_Syto62_3.lsm	543.22	0.652
	40x_cdrAlecB_LecBFITC_HHATRITC_Syto62_3.lsm	538.07	0.655
	40x_cdrAlecB_LecBFITC_HHATRITC_Syto62_3.lsm	495.5	0.658
	40x_cdrAlecB_LecBFITC_HHATRITC_Syto62_3.lsm	425.18	0.661
	40x_cdrAlecB_LecBFITC_HHATRITC_Syto62_3.lsm	446.6	0.663
	40x_cdrAlecB_LecBFITC_HHATRITC_Syto62_3.lsm	437.05	0.666
	40x_cdrAlecB_LecBFITC_HHATRITC_Syto62_3.lsm	556.67	0.669
	40x_cdrAlecB_LecBFITC_HHATRITC_Syto62_3.lsm	525.23	0.672
	40x_cdrAlecB_LecBFITC_HHATRITC_Syto62_3.lsm	522.84	0.675
	40x_cdrAlecB_LecBFITC_HHATRITC_Syto62_3.lsm	509.16	0.678
	40x_cdrAlecB_LecBFITC_HHATRITC_Syto62_3.lsm	541.21	0.681
	40x_cdrAlecB_LecBFITC_HHATRITC_Syto62_3.lsm	520.73	0.684
	40x_cdrAlecB_LecBFITC_HHATRITC_Syto62_3.lsm	620.7	0.687
	40x_cdrAlecB_LecBFITC_HHATRITC_Syto62_3.lsm	572.99	0.69
	40x_cdrAlecB_LecBFITC_HHATRITC_Syto62_3.lsm	669.62	0.693
	40x_cdrAlecB_LecBFITC_HHATRITC_Syto62_3.lsm	700.48	0.696
	40x_cdrAlecB_LecBFITC_HHATRITC_Syto62_3.lsm	695.09	0.699
	40x_cdrAlecB_LecBFITC_HHATRITC_Syto62_3.lsm	678.95	0.702
	40x_cdrAlecB_LecBFITC_HHATRITC_Syto62_3.lsm	509.14	0.705
	40x_cdrAlecB_LecBFITC_HHATRITC_Syto62_3.lsm	492.69	0.708
	40x_cdrAlecB_LecBFITC_HHATRITC_Syto62_3.lsm	474.19	0.711
	40x_cdrAlecB_LecBFITC_HHATRITC_Syto62_3.lsm	491.72	0.714
	40x_cdrAlecB_LecBFITC_HHATRITC_Syto62_3.lsm	550.49	0.717
	40x_cdrAlecB_LecBFITC_HHATRITC_Syto62_3.lsm	574.24	0.72
	40x_cdrAlecB_LecBFITC_HHATRITC_Syto62_3.lsm	589.11	0.722
	40x_cdrAlecB_LecBFITC_HHATRITC_Syto62_3.lsm	745.71	0.725
	40x_cdrAlecB_LecBFITC_HHATRITC_Syto62_3.lsm	634.91	0.728
	40x_cdrAlecB_LecBFITC_HHATRITC_Syto62_3.lsm	772.16	0.731
	40x_cdrAlecB_LecBFITC_HHATRITC_Syto62_3.lsm	541.91	0.734
	40x_cdrAlecB_LecBFITC_HHATRITC_Syto62_3.lsm	515.94	0.737
	40x_cdrAlecB_LecBFITC_HHATRITC_Syto62_3.lsm	486.65	0.74
	40x_cdrAlecB_LecBFITC_HHATRITC_Syto62_3.lsm	509.2	0.743
	40x_cdrAlecB_LecBFITC_HHATRITC_Syto62_3.lsm	536.44	0.746
	40x_cdrAlecB_LecBFITC_HHATRITC_Syto62_3.lsm	525.82	0.749
	40x_cdrAlecB_LecBFITC_HHATRITC_Syto62_3.lsm	549.32	0.752
	40x_cdrAlecB_LecBFITC_HHATRITC_Syto62_3.lsm	636.11	0.755
	40x_cdrAlecB_LecBFITC_HHATRITC_Syto62_3.lsm	758.39	0.758
	40x_cdrAlecB_LecBFITC_HHATRITC_Syto62_3.lsm	965.7	0.761
	40x_cdrAlecB_LecBFITC_HHATRITC_Syto62_3.lsm	1152.68	0.764
	40x_cdrAlecB_LecBFITC_HHATRITC_Syto62_3.lsm	1130.18	0.767
	40x_cdrAlecB_LecBFITC_HHATRITC_Syto62_3.lsm	1084.93	0.77
	40x_cdrAlecB_LecBFITC_HHATRITC_Syto62_3.lsm	1080.5	0.773
	40x_cdrAlecB_LecBFITC_HHATRITC_Syto62_3.lsm	1210.17	0.776
	40x_cdrAlecB_LecBFITC_HHATRITC_Syto62_3.lsm	1226.63	0.778
	40x_cdrAlecB_LecBFITC_HHATRITC_Syto62_3.lsm	984.55	0.781
	40x_cdrAlecB_LecBFITC_HHATRITC_Syto62_3.lsm	762.7	0.784
	40x_cdrAlecB_LecBFITC_HHATRITC_Syto62_3.lsm	726.33	0.787
	40x_cdrAlecB_LecBFITC_HHATRITC_Syto62_3.lsm	686.73	0.79
	40x_cdrAlecB_LecBFITC_HHATRITC_Syto62_3.lsm	852.88	0.793
	40x_cdrAlecB_LecBFITC_HHATRITC_Syto62_3.lsm	1034.89	0.796
	40x_cdrAlecB_LecBFITC_HHATRITC_Syto62_3.lsm	1022.19	0.799
	40x_cdrAlecB_LecBFITC_HHATRITC_Syto62_3.lsm	979.61	0.802
	40x_cdrAlecB_LecBFITC_HHATRITC_Syto62_3.lsm	925.38	0.805
	40x_cdrAlecB_LecBFITC_HHATRITC_Syto62_3.lsm	942.57	0.808
	40x_cdrAlecB_LecBFITC_HHATRITC_Syto62_3.lsm	875.24	0.811
	40x_cdrAlecB_LecBFITC_HHATRITC_Syto62_3.lsm	759.59	0.814
	40x_cdrAlecB_LecBFITC_HHATRITC_Syto62_3.lsm	658.99	0.817
	40x_cdrAlecB_LecBFITC_HHATRITC_Syto62_3.lsm	694.54	0.82
	40x_cdrAlecB_LecBFITC_HHATRITC_Syto62_3.lsm	698.85	0.823
	40x_cdrAlecB_LecBFITC_HHATRITC_Syto62_3.lsm	573.03	0.826
	40x_cdrAlecB_LecBFITC_HHATRITC_Syto62_3.lsm	484.75	0.829
	40x_cdrAlecB_LecBFITC_HHATRITC_Syto62_3.lsm	550.28	0.832
	40x_cdrAlecB_LecBFITC_HHATRITC_Syto62_3.lsm	542.79	0.835
	40x_cdrAlecB_LecBFITC_HHATRITC_Syto62_3.lsm	542	0.837
	40x_cdrAlecB_LecBFITC_HHATRITC_Syto62_3.lsm	534.46	0.84
	40x_cdrAlecB_LecBFITC_HHATRITC_Syto62_3.lsm	481.7	0.843
	40x_cdrAlecB_LecBFITC_HHATRITC_Syto62_3.lsm	473.2	0.846
	40x_cdrAlecB_LecBFITC_HHATRITC_Syto62_3.lsm	444.27	0.849
	40x_cdrAlecB_LecBFITC_HHATRITC_Syto62_3.lsm	446.29	0.852
	40x_cdrAlecB_LecBFITC_HHATRITC_Syto62_3.lsm	418.84	0.855
	40x_cdrAlecB_LecBFITC_HHATRITC_Syto62_3.lsm	395.27	0.858
	40x_cdrAlecB_LecBFITC_HHATRITC_Syto62_3.lsm	412.7	0.861
	40x_cdrAlecB_LecBFITC_HHATRITC_Syto62_3.lsm	490.44	0.864
	40x_cdrAlecB_LecBFITC_HHATRITC_Syto62_3.lsm	449.26	0.867
	40x_cdrAlecB_LecBFITC_HHATRITC_Syto62_3.lsm	415.36	0.87
	40x_cdrAlecB_LecBFITC_HHATRITC_Syto62_3.lsm	396.32	0.873
	40x_cdrAlecB_LecBFITC_HHATRITC_Syto62_3.lsm	409.5	0.876
	40x_cdrAlecB_LecBFITC_HHATRITC_Syto62_3.lsm	481.37	0.879
	40x_cdrAlecB_LecBFITC_HHATRITC_Syto62_3.lsm	497.83	0.882
	40x_cdrAlecB_LecBFITC_HHATRITC_Syto62_3.lsm	477.52	0.885
	40x_cdrAlecB_LecBFITC_HHATRITC_Syto62_3.lsm	390.31	0.888
	40x_cdrAlecB_LecBFITC_HHATRITC_Syto62_3.lsm	376.34	0.891
	40x_cdrAlecB_LecBFITC_HHATRITC_Syto62_3.lsm	385.46	0.893
	40x_cdrAlecB_LecBFITC_HHATRITC_Syto62_3.lsm	435.28	0.896
	40x_cdrAlecB_LecBFITC_HHATRITC_Syto62_3.lsm	432.01	0.899
	40x_cdrAlecB_LecBFITC_HHATRITC_Syto62_3.lsm	430.11	0.902
	40x_cdrAlecB_LecBFITC_HHATRITC_Syto62_3.lsm	435.24	0.905
	40x_cdrAlecB_LecBFITC_HHATRITC_Syto62_3.lsm	507.83	0.908
	40x_cdrAlecB_LecBFITC_HHATRITC_Syto62_3.lsm	517.82	0.911
	40x_cdrAlecB_LecBFITC_HHATRITC_Syto62_3.lsm	543.17	0.914
	40x_cdrAlecB_LecBFITC_HHATRITC_Syto62_3.lsm	481.17	0.917
	40x_cdrAlecB_LecBFITC_HHATRITC_Syto62_3.lsm	421.71	0.92
	40x_cdrAlecB_LecBFITC_HHATRITC_Syto62_3.lsm	415.31	0.923
	40x_cdrAlecB_LecBFITC_HHATRITC_Syto62_3.lsm	407.68	0.926
	40x_cdrAlecB_LecBFITC_HHATRITC_Syto62_3.lsm	423.21	0.929
	40x_cdrAlecB_LecBFITC_HHATRITC_Syto62_3.lsm	402.15	0.932
	40x_cdrAlecB_LecBFITC_HHATRITC_Syto62_3.lsm	360.87	0.935
	40x_cdrAlecB_LecBFITC_HHATRITC_Syto62_3.lsm	365.1	0.938
	40x_cdrAlecB_LecBFITC_HHATRITC_Syto62_3.lsm	381.16	0.941
	40x_cdrAlecB_LecBFITC_HHATRITC_Syto62_3.lsm	396.09	0.944
	40x_cdrAlecB_LecBFITC_HHATRITC_Syto62_3.lsm	415.49	0.947
	40x_cdrAlecB_LecBFITC_HHATRITC_Syto62_3.lsm	388.6	0.95
	40x_cdrAlecB_LecBFITC_HHATRITC_Syto62_3.lsm	405.01	0.952
	40x_cdrAlecB_LecBFITC_HHATRITC_Syto62_3.lsm	388.06	0.955
	40x_cdrAlecB_LecBFITC_HHATRITC_Syto62_3.lsm	378.82	0.958
	40x_cdrAlecB_LecBFITC_HHATRITC_Syto62_3.lsm	360.48	0.961
	40x_cdrAlecB_LecBFITC_HHATRITC_Syto62_3.lsm	395.95	0.964
	40x_cdrAlecB_LecBFITC_HHATRITC_Syto62_3.lsm	353.11	0.967
	40x_cdrAlecB_LecBFITC_HHATRITC_Syto62_3.lsm	337.45	0.97
	40x_cdrAlecB_LecBFITC_HHATRITC_Syto62_3.lsm	336.33	0.973
	40x_cdrAlecB_LecBFITC_HHATRITC_Syto62_3.lsm	365.16	0.976
	40x_cdrAlecB_LecBFITC_HHATRITC_Syto62_3.lsm	393.29	0.979
	40x_cdrAlecB_LecBFITC_HHATRITC_Syto62_3.lsm	372.76	0.982
	40x_cdrAlecB_LecBFITC_HHATRITC_Syto62_3.lsm	336.96	0.985
	40x_cdrAlecB_LecBFITC_HHATRITC_Syto62_3.lsm	332.16	0.988
	40x_cdrAlecB_LecBFITC_HHATRITC_Syto62_3.lsm	355.58	0.991
	40x_cdrAlecB_LecBFITC_HHATRITC_Syto62_3.lsm	369.02	0.994
	40x_cdrAlecB_LecBFITC_HHATRITC_Syto62_3.lsm	374.52	0.997
	40x_cdrAlecB_LecBFITC_HHATRITC_Syto62_3.lsm	339.1	1
	Item Name	Intensity	Normalized Distance
	40x_cdrAlecB_LecBFITC_HHATRITC_Syto62_3.lsm	322	0
	40x_cdrAlecB_LecBFITC_HHATRITC_Syto62_3.lsm	312.7	0.00315
	40x_cdrAlecB_LecBFITC_HHATRITC_Syto62_3.lsm	308.26	0.00629
	40x_cdrAlecB_LecBFITC_HHATRITC_Syto62_3.lsm	307.61	0.00944
	40x_cdrAlecB_LecBFITC_HHATRITC_Syto62_3.lsm	310.47	0.0126
	40x_cdrAlecB_LecBFITC_HHATRITC_Syto62_3.lsm	332.2	0.0157
	40x_cdrAlecB_LecBFITC_HHATRITC_Syto62_3.lsm	339.64	0.0189
	40x_cdrAlecB_LecBFITC_HHATRITC_Syto62_3.lsm	330.16	0.022
	40x_cdrAlecB_LecBFITC_HHATRITC_Syto62_3.lsm	334.22	0.0252
	40x_cdrAlecB_LecBFITC_HHATRITC_Syto62_3.lsm	375.48	0.0283
	40x_cdrAlecB_LecBFITC_HHATRITC_Syto62_3.lsm	380.44	0.0315
	40x_cdrAlecB_LecBFITC_HHATRITC_Syto62_3.lsm	382.85	0.0346
	40x_cdrAlecB_LecBFITC_HHATRITC_Syto62_3.lsm	422.31	0.0378
	40x_cdrAlecB_LecBFITC_HHATRITC_Syto62_3.lsm	465.01	0.0409
	40x_cdrAlecB_LecBFITC_HHATRITC_Syto62_3.lsm	476.55	0.0441
	40x_cdrAlecB_LecBFITC_HHATRITC_Syto62_3.lsm	430.71	0.0472
	40x_cdrAlecB_LecBFITC_HHATRITC_Syto62_3.lsm	390.97	0.0504
	40x_cdrAlecB_LecBFITC_HHATRITC_Syto62_3.lsm	394.25	0.0535
	40x_cdrAlecB_LecBFITC_HHATRITC_Syto62_3.lsm	414.37	0.0567
	40x_cdrAlecB_LecBFITC_HHATRITC_Syto62_3.lsm	450.65	0.0598
	40x_cdrAlecB_LecBFITC_HHATRITC_Syto62_3.lsm	482.06	0.0629
	40x_cdrAlecB_LecBFITC_HHATRITC_Syto62_3.lsm	534.85	0.0661
	40x_cdrAlecB_LecBFITC_HHATRITC_Syto62_3.lsm	562.8	0.0692
	40x_cdrAlecB_LecBFITC_HHATRITC_Syto62_3.lsm	631.42	0.0724
	40x_cdrAlecB_LecBFITC_HHATRITC_Syto62_3.lsm	693.46	0.0755
	40x_cdrAlecB_LecBFITC_HHATRITC_Syto62_3.lsm	616.74	0.0787
	40x_cdrAlecB_LecBFITC_HHATRITC_Syto62_3.lsm	472.52	0.0818
	40x_cdrAlecB_LecBFITC_HHATRITC_Syto62_3.lsm	472.09	0.085
	40x_cdrAlecB_LecBFITC_HHATRITC_Syto62_3.lsm	534.84	0.0881
	40x_cdrAlecB_LecBFITC_HHATRITC_Syto62_3.lsm	586.73	0.0913
	40x_cdrAlecB_LecBFITC_HHATRITC_Syto62_3.lsm	584.04	0.0944
	40x_cdrAlecB_LecBFITC_HHATRITC_Syto62_3.lsm	617.35	0.0976
	40x_cdrAlecB_LecBFITC_HHATRITC_Syto62_3.lsm	615.9	0.101
	40x_cdrAlecB_LecBFITC_HHATRITC_Syto62_3.lsm	645.97	0.104
	40x_cdrAlecB_LecBFITC_HHATRITC_Syto62_3.lsm	736.56	0.107
	40x_cdrAlecB_LecBFITC_HHATRITC_Syto62_3.lsm	634.51	0.11
	40x_cdrAlecB_LecBFITC_HHATRITC_Syto62_3.lsm	661.31	0.113
	40x_cdrAlecB_LecBFITC_HHATRITC_Syto62_3.lsm	690.62	0.116
	40x_cdrAlecB_LecBFITC_HHATRITC_Syto62_3.lsm	703.78	0.12
	40x_cdrAlecB_LecBFITC_HHATRITC_Syto62_3.lsm	649.76	0.123
	40x_cdrAlecB_LecBFITC_HHATRITC_Syto62_3.lsm	672.19	0.126
	40x_cdrAlecB_LecBFITC_HHATRITC_Syto62_3.lsm	770.05	0.129
	40x_cdrAlecB_LecBFITC_HHATRITC_Syto62_3.lsm	792.25	0.132
	40x_cdrAlecB_LecBFITC_HHATRITC_Syto62_3.lsm	781.55	0.135
	40x_cdrAlecB_LecBFITC_HHATRITC_Syto62_3.lsm	759.09	0.138
	40x_cdrAlecB_LecBFITC_HHATRITC_Syto62_3.lsm	711.66	0.142
	40x_cdrAlecB_LecBFITC_HHATRITC_Syto62_3.lsm	639.04	0.145
	40x_cdrAlecB_LecBFITC_HHATRITC_Syto62_3.lsm	625.42	0.148
	40x_cdrAlecB_LecBFITC_HHATRITC_Syto62_3.lsm	646.87	0.151
	40x_cdrAlecB_LecBFITC_HHATRITC_Syto62_3.lsm	710.49	0.154
	40x_cdrAlecB_LecBFITC_HHATRITC_Syto62_3.lsm	754.16	0.157
	40x_cdrAlecB_LecBFITC_HHATRITC_Syto62_3.lsm	711.43	0.161
	40x_cdrAlecB_LecBFITC_HHATRITC_Syto62_3.lsm	714.07	0.164
	40x_cdrAlecB_LecBFITC_HHATRITC_Syto62_3.lsm	719.18	0.167
	40x_cdrAlecB_LecBFITC_HHATRITC_Syto62_3.lsm	696.83	0.17
	40x_cdrAlecB_LecBFITC_HHATRITC_Syto62_3.lsm	669.71	0.173
	40x_cdrAlecB_LecBFITC_HHATRITC_Syto62_3.lsm	645.27	0.176
	40x_cdrAlecB_LecBFITC_HHATRITC_Syto62_3.lsm	635.48	0.179
	40x_cdrAlecB_LecBFITC_HHATRITC_Syto62_3.lsm	584.91	0.183
	40x_cdrAlecB_LecBFITC_HHATRITC_Syto62_3.lsm	513.23	0.186
	40x_cdrAlecB_LecBFITC_HHATRITC_Syto62_3.lsm	555.13	0.189
	40x_cdrAlecB_LecBFITC_HHATRITC_Syto62_3.lsm	533.84	0.192
	40x_cdrAlecB_LecBFITC_HHATRITC_Syto62_3.lsm	551.5	0.195
	40x_cdrAlecB_LecBFITC_HHATRITC_Syto62_3.lsm	605.35	0.198
	40x_cdrAlecB_LecBFITC_HHATRITC_Syto62_3.lsm	723.15	0.201
	40x_cdrAlecB_LecBFITC_HHATRITC_Syto62_3.lsm	821.1	0.205
	40x_cdrAlecB_LecBFITC_HHATRITC_Syto62_3.lsm	683.99	0.208
	40x_cdrAlecB_LecBFITC_HHATRITC_Syto62_3.lsm	508.82	0.211
	40x_cdrAlecB_LecBFITC_HHATRITC_Syto62_3.lsm	567.42	0.214
	40x_cdrAlecB_LecBFITC_HHATRITC_Syto62_3.lsm	612.13	0.217
	40x_cdrAlecB_LecBFITC_HHATRITC_Syto62_3.lsm	583.18	0.22
	40x_cdrAlecB_LecBFITC_HHATRITC_Syto62_3.lsm	635.39	0.223
	40x_cdrAlecB_LecBFITC_HHATRITC_Syto62_3.lsm	594.95	0.227
	40x_cdrAlecB_LecBFITC_HHATRITC_Syto62_3.lsm	559.54	0.23
	40x_cdrAlecB_LecBFITC_HHATRITC_Syto62_3.lsm	504.25	0.233
	40x_cdrAlecB_LecBFITC_HHATRITC_Syto62_3.lsm	461.1	0.236
	40x_cdrAlecB_LecBFITC_HHATRITC_Syto62_3.lsm	502.56	0.239
	40x_cdrAlecB_LecBFITC_HHATRITC_Syto62_3.lsm	516.07	0.242
	40x_cdrAlecB_LecBFITC_HHATRITC_Syto62_3.lsm	542.13	0.246
	40x_cdrAlecB_LecBFITC_HHATRITC_Syto62_3.lsm	590.79	0.249
	40x_cdrAlecB_LecBFITC_HHATRITC_Syto62_3.lsm	667.33	0.252
	40x_cdrAlecB_LecBFITC_HHATRITC_Syto62_3.lsm	656.01	0.255
	40x_cdrAlecB_LecBFITC_HHATRITC_Syto62_3.lsm	563.58	0.258
	40x_cdrAlecB_LecBFITC_HHATRITC_Syto62_3.lsm	572.16	0.261
	40x_cdrAlecB_LecBFITC_HHATRITC_Syto62_3.lsm	810.85	0.264
	40x_cdrAlecB_LecBFITC_HHATRITC_Syto62_3.lsm	973.4	0.268
	40x_cdrAlecB_LecBFITC_HHATRITC_Syto62_3.lsm	880.04	0.271
	40x_cdrAlecB_LecBFITC_HHATRITC_Syto62_3.lsm	920.42	0.274
	40x_cdrAlecB_LecBFITC_HHATRITC_Syto62_3.lsm	953.02	0.277
	40x_cdrAlecB_LecBFITC_HHATRITC_Syto62_3.lsm	911.57	0.28
	40x_cdrAlecB_LecBFITC_HHATRITC_Syto62_3.lsm	856.82	0.283
	40x_cdrAlecB_LecBFITC_HHATRITC_Syto62_3.lsm	729.91	0.286
	40x_cdrAlecB_LecBFITC_HHATRITC_Syto62_3.lsm	751.42	0.29
	40x_cdrAlecB_LecBFITC_HHATRITC_Syto62_3.lsm	819.69	0.293
	40x_cdrAlecB_LecBFITC_HHATRITC_Syto62_3.lsm	853.92	0.296
	40x_cdrAlecB_LecBFITC_HHATRITC_Syto62_3.lsm	961.18	0.299
	40x_cdrAlecB_LecBFITC_HHATRITC_Syto62_3.lsm	1049.49	0.302
	40x_cdrAlecB_LecBFITC_HHATRITC_Syto62_3.lsm	1138.13	0.305
	40x_cdrAlecB_LecBFITC_HHATRITC_Syto62_3.lsm	1155.57	0.308
	40x_cdrAlecB_LecBFITC_HHATRITC_Syto62_3.lsm	1159.36	0.312
	40x_cdrAlecB_LecBFITC_HHATRITC_Syto62_3.lsm	1242.07	0.315
	40x_cdrAlecB_LecBFITC_HHATRITC_Syto62_3.lsm	1321.2	0.318
	40x_cdrAlecB_LecBFITC_HHATRITC_Syto62_3.lsm	1386.15	0.321
	40x_cdrAlecB_LecBFITC_HHATRITC_Syto62_3.lsm	1508.62	0.324
	40x_cdrAlecB_LecBFITC_HHATRITC_Syto62_3.lsm	1597.32	0.327
	40x_cdrAlecB_LecBFITC_HHATRITC_Syto62_3.lsm	1705.69	0.33
	40x_cdrAlecB_LecBFITC_HHATRITC_Syto62_3.lsm	1677.04	0.334
	40x_cdrAlecB_LecBFITC_HHATRITC_Syto62_3.lsm	1811.58	0.337
	40x_cdrAlecB_LecBFITC_HHATRITC_Syto62_3.lsm	1760.8	0.34
	40x_cdrAlecB_LecBFITC_HHATRITC_Syto62_3.lsm	1746.49	0.343
	40x_cdrAlecB_LecBFITC_HHATRITC_Syto62_3.lsm	1694.35	0.346
	40x_cdrAlecB_LecBFITC_HHATRITC_Syto62_3.lsm	1651.34	0.349
	40x_cdrAlecB_LecBFITC_HHATRITC_Syto62_3.lsm	1628.07	0.353
	40x_cdrAlecB_LecBFITC_HHATRITC_Syto62_3.lsm	1599.3	0.356
	40x_cdrAlecB_LecBFITC_HHATRITC_Syto62_3.lsm	1540.05	0.359
	40x_cdrAlecB_LecBFITC_HHATRITC_Syto62_3.lsm	1446.73	0.362
	40x_cdrAlecB_LecBFITC_HHATRITC_Syto62_3.lsm	1187.1	0.365
	40x_cdrAlecB_LecBFITC_HHATRITC_Syto62_3.lsm	970.54	0.368
	40x_cdrAlecB_LecBFITC_HHATRITC_Syto62_3.lsm	754.05	0.371
	40x_cdrAlecB_LecBFITC_HHATRITC_Syto62_3.lsm	690.44	0.375
	40x_cdrAlecB_LecBFITC_HHATRITC_Syto62_3.lsm	897.54	0.378
	40x_cdrAlecB_LecBFITC_HHATRITC_Syto62_3.lsm	1089.04	0.381
	40x_cdrAlecB_LecBFITC_HHATRITC_Syto62_3.lsm	1021.64	0.384
	40x_cdrAlecB_LecBFITC_HHATRITC_Syto62_3.lsm	871.07	0.387
	40x_cdrAlecB_LecBFITC_HHATRITC_Syto62_3.lsm	773.24	0.39
	40x_cdrAlecB_LecBFITC_HHATRITC_Syto62_3.lsm	669.5	0.393
	40x_cdrAlecB_LecBFITC_HHATRITC_Syto62_3.lsm	714.62	0.397
	40x_cdrAlecB_LecBFITC_HHATRITC_Syto62_3.lsm	759.5	0.4
	40x_cdrAlecB_LecBFITC_HHATRITC_Syto62_3.lsm	732.72	0.403
	40x_cdrAlecB_LecBFITC_HHATRITC_Syto62_3.lsm	685.03	0.406
	40x_cdrAlecB_LecBFITC_HHATRITC_Syto62_3.lsm	624.41	0.409
	40x_cdrAlecB_LecBFITC_HHATRITC_Syto62_3.lsm	607.32	0.412
	40x_cdrAlecB_LecBFITC_HHATRITC_Syto62_3.lsm	596.99	0.415
	40x_cdrAlecB_LecBFITC_HHATRITC_Syto62_3.lsm	597.45	0.419
	40x_cdrAlecB_LecBFITC_HHATRITC_Syto62_3.lsm	542.68	0.422
	40x_cdrAlecB_LecBFITC_HHATRITC_Syto62_3.lsm	536.99	0.425
	40x_cdrAlecB_LecBFITC_HHATRITC_Syto62_3.lsm	539.75	0.428
	40x_cdrAlecB_LecBFITC_HHATRITC_Syto62_3.lsm	571.91	0.431
	40x_cdrAlecB_LecBFITC_HHATRITC_Syto62_3.lsm	506.26	0.434
	40x_cdrAlecB_LecBFITC_HHATRITC_Syto62_3.lsm	451.34	0.437
	40x_cdrAlecB_LecBFITC_HHATRITC_Syto62_3.lsm	462.62	0.441
	40x_cdrAlecB_LecBFITC_HHATRITC_Syto62_3.lsm	496.83	0.444
	40x_cdrAlecB_LecBFITC_HHATRITC_Syto62_3.lsm	533.76	0.447
	40x_cdrAlecB_LecBFITC_HHATRITC_Syto62_3.lsm	579.21	0.45
	40x_cdrAlecB_LecBFITC_HHATRITC_Syto62_3.lsm	620.61	0.453
	40x_cdrAlecB_LecBFITC_HHATRITC_Syto62_3.lsm	611.94	0.456
	40x_cdrAlecB_LecBFITC_HHATRITC_Syto62_3.lsm	638.11	0.46
	40x_cdrAlecB_LecBFITC_HHATRITC_Syto62_3.lsm	483.43	0.463
	40x_cdrAlecB_LecBFITC_HHATRITC_Syto62_3.lsm	441.6	0.466
	40x_cdrAlecB_LecBFITC_HHATRITC_Syto62_3.lsm	470.52	0.469
	40x_cdrAlecB_LecBFITC_HHATRITC_Syto62_3.lsm	575.49	0.472
	40x_cdrAlecB_LecBFITC_HHATRITC_Syto62_3.lsm	594.79	0.475
	40x_cdrAlecB_LecBFITC_HHATRITC_Syto62_3.lsm	594.4	0.478
	40x_cdrAlecB_LecBFITC_HHATRITC_Syto62_3.lsm	536.85	0.482
	40x_cdrAlecB_LecBFITC_HHATRITC_Syto62_3.lsm	478.37	0.485
	40x_cdrAlecB_LecBFITC_HHATRITC_Syto62_3.lsm	543.67	0.488
	40x_cdrAlecB_LecBFITC_HHATRITC_Syto62_3.lsm	535.94	0.491
	40x_cdrAlecB_LecBFITC_HHATRITC_Syto62_3.lsm	544.99	0.494
	40x_cdrAlecB_LecBFITC_HHATRITC_Syto62_3.lsm	587.55	0.497
	40x_cdrAlecB_LecBFITC_HHATRITC_Syto62_3.lsm	570.07	0.5
	40x_cdrAlecB_LecBFITC_HHATRITC_Syto62_3.lsm	596.35	0.504
	40x_cdrAlecB_LecBFITC_HHATRITC_Syto62_3.lsm	600.45	0.507
	40x_cdrAlecB_LecBFITC_HHATRITC_Syto62_3.lsm	604.81	0.51
	40x_cdrAlecB_LecBFITC_HHATRITC_Syto62_3.lsm	612.66	0.513
	40x_cdrAlecB_LecBFITC_HHATRITC_Syto62_3.lsm	575.42	0.516
	40x_cdrAlecB_LecBFITC_HHATRITC_Syto62_3.lsm	558.23	0.519
	40x_cdrAlecB_LecBFITC_HHATRITC_Syto62_3.lsm	602.61	0.522
	40x_cdrAlecB_LecBFITC_HHATRITC_Syto62_3.lsm	693.68	0.526
	40x_cdrAlecB_LecBFITC_HHATRITC_Syto62_3.lsm	739.31	0.529
	40x_cdrAlecB_LecBFITC_HHATRITC_Syto62_3.lsm	677.29	0.532
	40x_cdrAlecB_LecBFITC_HHATRITC_Syto62_3.lsm	687.3	0.535
	40x_cdrAlecB_LecBFITC_HHATRITC_Syto62_3.lsm	675.59	0.538
	40x_cdrAlecB_LecBFITC_HHATRITC_Syto62_3.lsm	672.36	0.541
	40x_cdrAlecB_LecBFITC_HHATRITC_Syto62_3.lsm	643.06	0.545
	40x_cdrAlecB_LecBFITC_HHATRITC_Syto62_3.lsm	553.59	0.548
	40x_cdrAlecB_LecBFITC_HHATRITC_Syto62_3.lsm	522.97	0.551
	40x_cdrAlecB_LecBFITC_HHATRITC_Syto62_3.lsm	461.03	0.554
	40x_cdrAlecB_LecBFITC_HHATRITC_Syto62_3.lsm	549.22	0.557
	40x_cdrAlecB_LecBFITC_HHATRITC_Syto62_3.lsm	513.99	0.56
	40x_cdrAlecB_LecBFITC_HHATRITC_Syto62_3.lsm	481.24	0.563
	40x_cdrAlecB_LecBFITC_HHATRITC_Syto62_3.lsm	490.91	0.567
	40x_cdrAlecB_LecBFITC_HHATRITC_Syto62_3.lsm	424.63	0.57
	40x_cdrAlecB_LecBFITC_HHATRITC_Syto62_3.lsm	444.42	0.573
	40x_cdrAlecB_LecBFITC_HHATRITC_Syto62_3.lsm	536.28	0.576
	40x_cdrAlecB_LecBFITC_HHATRITC_Syto62_3.lsm	581.97	0.579
	40x_cdrAlecB_LecBFITC_HHATRITC_Syto62_3.lsm	576.6	0.582
	40x_cdrAlecB_LecBFITC_HHATRITC_Syto62_3.lsm	573.14	0.585
	40x_cdrAlecB_LecBFITC_HHATRITC_Syto62_3.lsm	520.46	0.589
	40x_cdrAlecB_LecBFITC_HHATRITC_Syto62_3.lsm	580.44	0.592
	40x_cdrAlecB_LecBFITC_HHATRITC_Syto62_3.lsm	597.17	0.595
	40x_cdrAlecB_LecBFITC_HHATRITC_Syto62_3.lsm	616	0.598
	40x_cdrAlecB_LecBFITC_HHATRITC_Syto62_3.lsm	623.81	0.601
	40x_cdrAlecB_LecBFITC_HHATRITC_Syto62_3.lsm	635.55	0.604
	40x_cdrAlecB_LecBFITC_HHATRITC_Syto62_3.lsm	641.28	0.607
	40x_cdrAlecB_LecBFITC_HHATRITC_Syto62_3.lsm	631.88	0.611
	40x_cdrAlecB_LecBFITC_HHATRITC_Syto62_3.lsm	572.98	0.614
	40x_cdrAlecB_LecBFITC_HHATRITC_Syto62_3.lsm	552.44	0.617
	40x_cdrAlecB_LecBFITC_HHATRITC_Syto62_3.lsm	551.75	0.62
	40x_cdrAlecB_LecBFITC_HHATRITC_Syto62_3.lsm	493.72	0.623
	40x_cdrAlecB_LecBFITC_HHATRITC_Syto62_3.lsm	451.91	0.626
	40x_cdrAlecB_LecBFITC_HHATRITC_Syto62_3.lsm	495.29	0.629
	40x_cdrAlecB_LecBFITC_HHATRITC_Syto62_3.lsm	511.77	0.633
	40x_cdrAlecB_LecBFITC_HHATRITC_Syto62_3.lsm	499.21	0.636
	40x_cdrAlecB_LecBFITC_HHATRITC_Syto62_3.lsm	432.32	0.639
	40x_cdrAlecB_LecBFITC_HHATRITC_Syto62_3.lsm	457.3	0.642
	40x_cdrAlecB_LecBFITC_HHATRITC_Syto62_3.lsm	450.19	0.645
	40x_cdrAlecB_LecBFITC_HHATRITC_Syto62_3.lsm	451.38	0.648
	40x_cdrAlecB_LecBFITC_HHATRITC_Syto62_3.lsm	492.86	0.652
	40x_cdrAlecB_LecBFITC_HHATRITC_Syto62_3.lsm	510.13	0.655
	40x_cdrAlecB_LecBFITC_HHATRITC_Syto62_3.lsm	546.08	0.658
	40x_cdrAlecB_LecBFITC_HHATRITC_Syto62_3.lsm	580.95	0.661
	40x_cdrAlecB_LecBFITC_HHATRITC_Syto62_3.lsm	515.93	0.664
	40x_cdrAlecB_LecBFITC_HHATRITC_Syto62_3.lsm	424.83	0.667
	40x_cdrAlecB_LecBFITC_HHATRITC_Syto62_3.lsm	385.84	0.67
	40x_cdrAlecB_LecBFITC_HHATRITC_Syto62_3.lsm	385.1	0.674
	40x_cdrAlecB_LecBFITC_HHATRITC_Syto62_3.lsm	429.54	0.677
	40x_cdrAlecB_LecBFITC_HHATRITC_Syto62_3.lsm	449.63	0.68
	40x_cdrAlecB_LecBFITC_HHATRITC_Syto62_3.lsm	444.7	0.683
	40x_cdrAlecB_LecBFITC_HHATRITC_Syto62_3.lsm	416	0.686
	40x_cdrAlecB_LecBFITC_HHATRITC_Syto62_3.lsm	446.47	0.689
	40x_cdrAlecB_LecBFITC_HHATRITC_Syto62_3.lsm	451.93	0.692
	40x_cdrAlecB_LecBFITC_HHATRITC_Syto62_3.lsm	427.82	0.696
	40x_cdrAlecB_LecBFITC_HHATRITC_Syto62_3.lsm	375.97	0.699
	40x_cdrAlecB_LecBFITC_HHATRITC_Syto62_3.lsm	365.5	0.702
	40x_cdrAlecB_LecBFITC_HHATRITC_Syto62_3.lsm	363.76	0.705
	40x_cdrAlecB_LecBFITC_HHATRITC_Syto62_3.lsm	358.97	0.708
	40x_cdrAlecB_LecBFITC_HHATRITC_Syto62_3.lsm	381.51	0.711
	40x_cdrAlecB_LecBFITC_HHATRITC_Syto62_3.lsm	386.84	0.714
	40x_cdrAlecB_LecBFITC_HHATRITC_Syto62_3.lsm	388.61	0.718
	40x_cdrAlecB_LecBFITC_HHATRITC_Syto62_3.lsm	367.5	0.721
	40x_cdrAlecB_LecBFITC_HHATRITC_Syto62_3.lsm	390.42	0.724
	40x_cdrAlecB_LecBFITC_HHATRITC_Syto62_3.lsm	395.22	0.727
	40x_cdrAlecB_LecBFITC_HHATRITC_Syto62_3.lsm	362.43	0.73
	40x_cdrAlecB_LecBFITC_HHATRITC_Syto62_3.lsm	371.11	0.733
	40x_cdrAlecB_LecBFITC_HHATRITC_Syto62_3.lsm	399.01	0.737
	40x_cdrAlecB_LecBFITC_HHATRITC_Syto62_3.lsm	434.66	0.74
	40x_cdrAlecB_LecBFITC_HHATRITC_Syto62_3.lsm	407.1	0.743
	40x_cdrAlecB_LecBFITC_HHATRITC_Syto62_3.lsm	431.26	0.746
	40x_cdrAlecB_LecBFITC_HHATRITC_Syto62_3.lsm	404.9	0.749
	40x_cdrAlecB_LecBFITC_HHATRITC_Syto62_3.lsm	371.47	0.752
	40x_cdrAlecB_LecBFITC_HHATRITC_Syto62_3.lsm	351.75	0.755
	40x_cdrAlecB_LecBFITC_HHATRITC_Syto62_3.lsm	350.92	0.759
	40x_cdrAlecB_LecBFITC_HHATRITC_Syto62_3.lsm	371.05	0.762
	40x_cdrAlecB_LecBFITC_HHATRITC_Syto62_3.lsm	393.44	0.765
	40x_cdrAlecB_LecBFITC_HHATRITC_Syto62_3.lsm	436.7	0.768
	40x_cdrAlecB_LecBFITC_HHATRITC_Syto62_3.lsm	393.81	0.771
	40x_cdrAlecB_LecBFITC_HHATRITC_Syto62_3.lsm	348.99	0.774
	40x_cdrAlecB_LecBFITC_HHATRITC_Syto62_3.lsm	330.42	0.777
	40x_cdrAlecB_LecBFITC_HHATRITC_Syto62_3.lsm	333.16	0.781
	40x_cdrAlecB_LecBFITC_HHATRITC_Syto62_3.lsm	333.14	0.784
	40x_cdrAlecB_LecBFITC_HHATRITC_Syto62_3.lsm	337.92	0.787
	40x_cdrAlecB_LecBFITC_HHATRITC_Syto62_3.lsm	356.99	0.79
	40x_cdrAlecB_LecBFITC_HHATRITC_Syto62_3.lsm	359.74	0.793
	40x_cdrAlecB_LecBFITC_HHATRITC_Syto62_3.lsm	340.28	0.796
	40x_cdrAlecB_LecBFITC_HHATRITC_Syto62_3.lsm	338.39	0.799
	40x_cdrAlecB_LecBFITC_HHATRITC_Syto62_3.lsm	361.58	0.803
	40x_cdrAlecB_LecBFITC_HHATRITC_Syto62_3.lsm	361.01	0.806
	40x_cdrAlecB_LecBFITC_HHATRITC_Syto62_3.lsm	359.56	0.809
	40x_cdrAlecB_LecBFITC_HHATRITC_Syto62_3.lsm	358.62	0.812
	40x_cdrAlecB_LecBFITC_HHATRITC_Syto62_3.lsm	342.52	0.815
	40x_cdrAlecB_LecBFITC_HHATRITC_Syto62_3.lsm	367.31	0.818
	40x_cdrAlecB_LecBFITC_HHATRITC_Syto62_3.lsm	363.25	0.821
	40x_cdrAlecB_LecBFITC_HHATRITC_Syto62_3.lsm	335.73	0.825
	40x_cdrAlecB_LecBFITC_HHATRITC_Syto62_3.lsm	319.59	0.828
	40x_cdrAlecB_LecBFITC_HHATRITC_Syto62_3.lsm	332.55	0.831
	40x_cdrAlecB_LecBFITC_HHATRITC_Syto62_3.lsm	362.1	0.834
	40x_cdrAlecB_LecBFITC_HHATRITC_Syto62_3.lsm	358.42	0.837
	40x_cdrAlecB_LecBFITC_HHATRITC_Syto62_3.lsm	403.23	0.84
	40x_cdrAlecB_LecBFITC_HHATRITC_Syto62_3.lsm	445.34	0.844
	40x_cdrAlecB_LecBFITC_HHATRITC_Syto62_3.lsm	414.09	0.847
	40x_cdrAlecB_LecBFITC_HHATRITC_Syto62_3.lsm	373.35	0.85
	40x_cdrAlecB_LecBFITC_HHATRITC_Syto62_3.lsm	356.93	0.853
	40x_cdrAlecB_LecBFITC_HHATRITC_Syto62_3.lsm	432.21	0.856
	40x_cdrAlecB_LecBFITC_HHATRITC_Syto62_3.lsm	485.14	0.859
	40x_cdrAlecB_LecBFITC_HHATRITC_Syto62_3.lsm	414.45	0.862
	40x_cdrAlecB_LecBFITC_HHATRITC_Syto62_3.lsm	354.14	0.866
	40x_cdrAlecB_LecBFITC_HHATRITC_Syto62_3.lsm	333.94	0.869
	40x_cdrAlecB_LecBFITC_HHATRITC_Syto62_3.lsm	330.55	0.872
	40x_cdrAlecB_LecBFITC_HHATRITC_Syto62_3.lsm	335.23	0.875
	40x_cdrAlecB_LecBFITC_HHATRITC_Syto62_3.lsm	336	0.878
	40x_cdrAlecB_LecBFITC_HHATRITC_Syto62_3.lsm	328.11	0.881
	40x_cdrAlecB_LecBFITC_HHATRITC_Syto62_3.lsm	320.91	0.884
	40x_cdrAlecB_LecBFITC_HHATRITC_Syto62_3.lsm	323.93	0.888
	40x_cdrAlecB_LecBFITC_HHATRITC_Syto62_3.lsm	327.82	0.891
	40x_cdrAlecB_LecBFITC_HHATRITC_Syto62_3.lsm	321.44	0.894
	40x_cdrAlecB_LecBFITC_HHATRITC_Syto62_3.lsm	310.74	0.897
	40x_cdrAlecB_LecBFITC_HHATRITC_Syto62_3.lsm	309.05	0.9
	40x_cdrAlecB_LecBFITC_HHATRITC_Syto62_3.lsm	308.23	0.903
	40x_cdrAlecB_LecBFITC_HHATRITC_Syto62_3.lsm	309.05	0.906
	40x_cdrAlecB_LecBFITC_HHATRITC_Syto62_3.lsm	308.83	0.91
	40x_cdrAlecB_LecBFITC_HHATRITC_Syto62_3.lsm	316.36	0.913
	40x_cdrAlecB_LecBFITC_HHATRITC_Syto62_3.lsm	316.09	0.916
	40x_cdrAlecB_LecBFITC_HHATRITC_Syto62_3.lsm	320.25	0.919
	40x_cdrAlecB_LecBFITC_HHATRITC_Syto62_3.lsm	319.73	0.922
	40x_cdrAlecB_LecBFITC_HHATRITC_Syto62_3.lsm	323.97	0.925
	40x_cdrAlecB_LecBFITC_HHATRITC_Syto62_3.lsm	327.94	0.928
	40x_cdrAlecB_LecBFITC_HHATRITC_Syto62_3.lsm	356.19	0.932
	40x_cdrAlecB_LecBFITC_HHATRITC_Syto62_3.lsm	374.4	0.935
	40x_cdrAlecB_LecBFITC_HHATRITC_Syto62_3.lsm	375.07	0.938
	40x_cdrAlecB_LecBFITC_HHATRITC_Syto62_3.lsm	350.79	0.941
	40x_cdrAlecB_LecBFITC_HHATRITC_Syto62_3.lsm	340.76	0.944
	40x_cdrAlecB_LecBFITC_HHATRITC_Syto62_3.lsm	327.05	0.947
	40x_cdrAlecB_LecBFITC_HHATRITC_Syto62_3.lsm	344.53	0.951
	40x_cdrAlecB_LecBFITC_HHATRITC_Syto62_3.lsm	345.85	0.954
	40x_cdrAlecB_LecBFITC_HHATRITC_Syto62_3.lsm	337.81	0.957
	40x_cdrAlecB_LecBFITC_HHATRITC_Syto62_3.lsm	333.41	0.96
	40x_cdrAlecB_LecBFITC_HHATRITC_Syto62_3.lsm	327.11	0.963
	40x_cdrAlecB_LecBFITC_HHATRITC_Syto62_3.lsm	325.27	0.966
	40x_cdrAlecB_LecBFITC_HHATRITC_Syto62_3.lsm	397.22	0.969
	40x_cdrAlecB_LecBFITC_HHATRITC_Syto62_3.lsm	396.92	0.973
	40x_cdrAlecB_LecBFITC_HHATRITC_Syto62_3.lsm	367.45	0.976
	40x_cdrAlecB_LecBFITC_HHATRITC_Syto62_3.lsm	354.19	0.979
	40x_cdrAlecB_LecBFITC_HHATRITC_Syto62_3.lsm	324.7	0.982
	40x_cdrAlecB_LecBFITC_HHATRITC_Syto62_3.lsm	317.6	0.985
	40x_cdrAlecB_LecBFITC_HHATRITC_Syto62_3.lsm	333.6	0.988
	40x_cdrAlecB_LecBFITC_HHATRITC_Syto62_3.lsm	353.6	0.991
	40x_cdrAlecB_LecBFITC_HHATRITC_Syto62_3.lsm	397.17	0.995
	40x_cdrAlecB_LecBFITC_HHATRITC_Syto62_3.lsm	350.86	0.998
	40x_cdrAlecB_LecBFITC_HHATRITC_Syto62_3.lsm	321	1

## Sheet: Figure 6h
Figure 6h	each set of values is the average of line profiles quantified from 3 images, totaling an n=9.
	Item Name	Intensity	Normalized Distance
	40x_cdrAlecB_pJNlecB0.05%ara_LecBFITC_HHATRITC_Syto62_1.lsm	417.09	0
	40x_cdrAlecB_pJNlecB0.05%ara_LecBFITC_HHATRITC_Syto62_1.lsm	461.07	0.00373
	40x_cdrAlecB_pJNlecB0.05%ara_LecBFITC_HHATRITC_Syto62_1.lsm	485.06	0.00746
	40x_cdrAlecB_pJNlecB0.05%ara_LecBFITC_HHATRITC_Syto62_1.lsm	518.74	0.0112
	40x_cdrAlecB_pJNlecB0.05%ara_LecBFITC_HHATRITC_Syto62_1.lsm	570.49	0.0149
	40x_cdrAlecB_pJNlecB0.05%ara_LecBFITC_HHATRITC_Syto62_1.lsm	601.77	0.0187
	40x_cdrAlecB_pJNlecB0.05%ara_LecBFITC_HHATRITC_Syto62_1.lsm	614.05	0.0224
	40x_cdrAlecB_pJNlecB0.05%ara_LecBFITC_HHATRITC_Syto62_1.lsm	630.54	0.0261
	40x_cdrAlecB_pJNlecB0.05%ara_LecBFITC_HHATRITC_Syto62_1.lsm	698.6	0.0298
	40x_cdrAlecB_pJNlecB0.05%ara_LecBFITC_HHATRITC_Syto62_1.lsm	811.41	0.0336
	40x_cdrAlecB_pJNlecB0.05%ara_LecBFITC_HHATRITC_Syto62_1.lsm	913.82	0.0373
	40x_cdrAlecB_pJNlecB0.05%ara_LecBFITC_HHATRITC_Syto62_1.lsm	1021.28	0.041
	40x_cdrAlecB_pJNlecB0.05%ara_LecBFITC_HHATRITC_Syto62_1.lsm	1129.95	0.0448
	40x_cdrAlecB_pJNlecB0.05%ara_LecBFITC_HHATRITC_Syto62_1.lsm	1201.41	0.0485
	40x_cdrAlecB_pJNlecB0.05%ara_LecBFITC_HHATRITC_Syto62_1.lsm	1229.2	0.0522
	40x_cdrAlecB_pJNlecB0.05%ara_LecBFITC_HHATRITC_Syto62_1.lsm	1242.35	0.056
	40x_cdrAlecB_pJNlecB0.05%ara_LecBFITC_HHATRITC_Syto62_1.lsm	1260.15	0.0597
	40x_cdrAlecB_pJNlecB0.05%ara_LecBFITC_HHATRITC_Syto62_1.lsm	1280.24	0.0634
	40x_cdrAlecB_pJNlecB0.05%ara_LecBFITC_HHATRITC_Syto62_1.lsm	1278.13	0.0672
	40x_cdrAlecB_pJNlecB0.05%ara_LecBFITC_HHATRITC_Syto62_1.lsm	1280.65	0.0709
	40x_cdrAlecB_pJNlecB0.05%ara_LecBFITC_HHATRITC_Syto62_1.lsm	1284.49	0.0746
	40x_cdrAlecB_pJNlecB0.05%ara_LecBFITC_HHATRITC_Syto62_1.lsm	1299.97	0.0783
	40x_cdrAlecB_pJNlecB0.05%ara_LecBFITC_HHATRITC_Syto62_1.lsm	1272.89	0.0821
	40x_cdrAlecB_pJNlecB0.05%ara_LecBFITC_HHATRITC_Syto62_1.lsm	1238.79	0.0858
	40x_cdrAlecB_pJNlecB0.05%ara_LecBFITC_HHATRITC_Syto62_1.lsm	1188.24	0.0895
	40x_cdrAlecB_pJNlecB0.05%ara_LecBFITC_HHATRITC_Syto62_1.lsm	1180.19	0.0933
	40x_cdrAlecB_pJNlecB0.05%ara_LecBFITC_HHATRITC_Syto62_1.lsm	1202.74	0.097
	40x_cdrAlecB_pJNlecB0.05%ara_LecBFITC_HHATRITC_Syto62_1.lsm	1233.02	0.101
	40x_cdrAlecB_pJNlecB0.05%ara_LecBFITC_HHATRITC_Syto62_1.lsm	1229.24	0.104
	40x_cdrAlecB_pJNlecB0.05%ara_LecBFITC_HHATRITC_Syto62_1.lsm	1246.86	0.108
	40x_cdrAlecB_pJNlecB0.05%ara_LecBFITC_HHATRITC_Syto62_1.lsm	1218.04	0.112
	40x_cdrAlecB_pJNlecB0.05%ara_LecBFITC_HHATRITC_Syto62_1.lsm	1216.44	0.116
	40x_cdrAlecB_pJNlecB0.05%ara_LecBFITC_HHATRITC_Syto62_1.lsm	1196.12	0.119
	40x_cdrAlecB_pJNlecB0.05%ara_LecBFITC_HHATRITC_Syto62_1.lsm	1178.09	0.123
	40x_cdrAlecB_pJNlecB0.05%ara_LecBFITC_HHATRITC_Syto62_1.lsm	1211.36	0.127
	40x_cdrAlecB_pJNlecB0.05%ara_LecBFITC_HHATRITC_Syto62_1.lsm	1252.16	0.131
	40x_cdrAlecB_pJNlecB0.05%ara_LecBFITC_HHATRITC_Syto62_1.lsm	1361.41	0.134
	40x_cdrAlecB_pJNlecB0.05%ara_LecBFITC_HHATRITC_Syto62_1.lsm	1357.86	0.138
	40x_cdrAlecB_pJNlecB0.05%ara_LecBFITC_HHATRITC_Syto62_1.lsm	1337.15	0.142
	40x_cdrAlecB_pJNlecB0.05%ara_LecBFITC_HHATRITC_Syto62_1.lsm	1314.26	0.146
	40x_cdrAlecB_pJNlecB0.05%ara_LecBFITC_HHATRITC_Syto62_1.lsm	1273.38	0.149
	40x_cdrAlecB_pJNlecB0.05%ara_LecBFITC_HHATRITC_Syto62_1.lsm	1226.48	0.153
	40x_cdrAlecB_pJNlecB0.05%ara_LecBFITC_HHATRITC_Syto62_1.lsm	1169.1	0.157
	40x_cdrAlecB_pJNlecB0.05%ara_LecBFITC_HHATRITC_Syto62_1.lsm	1113.48	0.16
	40x_cdrAlecB_pJNlecB0.05%ara_LecBFITC_HHATRITC_Syto62_1.lsm	1070.15	0.164
	40x_cdrAlecB_pJNlecB0.05%ara_LecBFITC_HHATRITC_Syto62_1.lsm	1032.58	0.168
	40x_cdrAlecB_pJNlecB0.05%ara_LecBFITC_HHATRITC_Syto62_1.lsm	984.34	0.172
	40x_cdrAlecB_pJNlecB0.05%ara_LecBFITC_HHATRITC_Syto62_1.lsm	998.52	0.175
	40x_cdrAlecB_pJNlecB0.05%ara_LecBFITC_HHATRITC_Syto62_1.lsm	1021.52	0.179
	40x_cdrAlecB_pJNlecB0.05%ara_LecBFITC_HHATRITC_Syto62_1.lsm	1081.35	0.183
	40x_cdrAlecB_pJNlecB0.05%ara_LecBFITC_HHATRITC_Syto62_1.lsm	1056.05	0.187
	40x_cdrAlecB_pJNlecB0.05%ara_LecBFITC_HHATRITC_Syto62_1.lsm	1016.62	0.19
	40x_cdrAlecB_pJNlecB0.05%ara_LecBFITC_HHATRITC_Syto62_1.lsm	954.6	0.194
	40x_cdrAlecB_pJNlecB0.05%ara_LecBFITC_HHATRITC_Syto62_1.lsm	967.98	0.198
	40x_cdrAlecB_pJNlecB0.05%ara_LecBFITC_HHATRITC_Syto62_1.lsm	960.83	0.201
	40x_cdrAlecB_pJNlecB0.05%ara_LecBFITC_HHATRITC_Syto62_1.lsm	990.31	0.205
	40x_cdrAlecB_pJNlecB0.05%ara_LecBFITC_HHATRITC_Syto62_1.lsm	972.94	0.209
	40x_cdrAlecB_pJNlecB0.05%ara_LecBFITC_HHATRITC_Syto62_1.lsm	936.38	0.213
	40x_cdrAlecB_pJNlecB0.05%ara_LecBFITC_HHATRITC_Syto62_1.lsm	930.3	0.216
	40x_cdrAlecB_pJNlecB0.05%ara_LecBFITC_HHATRITC_Syto62_1.lsm	911.52	0.22
	40x_cdrAlecB_pJNlecB0.05%ara_LecBFITC_HHATRITC_Syto62_1.lsm	914.32	0.224
	40x_cdrAlecB_pJNlecB0.05%ara_LecBFITC_HHATRITC_Syto62_1.lsm	895.64	0.228
	40x_cdrAlecB_pJNlecB0.05%ara_LecBFITC_HHATRITC_Syto62_1.lsm	899.08	0.231
	40x_cdrAlecB_pJNlecB0.05%ara_LecBFITC_HHATRITC_Syto62_1.lsm	879.58	0.235
	40x_cdrAlecB_pJNlecB0.05%ara_LecBFITC_HHATRITC_Syto62_1.lsm	860.36	0.239
	40x_cdrAlecB_pJNlecB0.05%ara_LecBFITC_HHATRITC_Syto62_1.lsm	824.93	0.243
	40x_cdrAlecB_pJNlecB0.05%ara_LecBFITC_HHATRITC_Syto62_1.lsm	759.37	0.246
	40x_cdrAlecB_pJNlecB0.05%ara_LecBFITC_HHATRITC_Syto62_1.lsm	726.78	0.25
	40x_cdrAlecB_pJNlecB0.05%ara_LecBFITC_HHATRITC_Syto62_1.lsm	696.15	0.254
	40x_cdrAlecB_pJNlecB0.05%ara_LecBFITC_HHATRITC_Syto62_1.lsm	687.96	0.257
	40x_cdrAlecB_pJNlecB0.05%ara_LecBFITC_HHATRITC_Syto62_1.lsm	674.09	0.261
	40x_cdrAlecB_pJNlecB0.05%ara_LecBFITC_HHATRITC_Syto62_1.lsm	685.36	0.265
	40x_cdrAlecB_pJNlecB0.05%ara_LecBFITC_HHATRITC_Syto62_1.lsm	673.36	0.269
	40x_cdrAlecB_pJNlecB0.05%ara_LecBFITC_HHATRITC_Syto62_1.lsm	635.66	0.272
	40x_cdrAlecB_pJNlecB0.05%ara_LecBFITC_HHATRITC_Syto62_1.lsm	600.37	0.276
	40x_cdrAlecB_pJNlecB0.05%ara_LecBFITC_HHATRITC_Syto62_1.lsm	569.78	0.28
	40x_cdrAlecB_pJNlecB0.05%ara_LecBFITC_HHATRITC_Syto62_1.lsm	564.57	0.284
	40x_cdrAlecB_pJNlecB0.05%ara_LecBFITC_HHATRITC_Syto62_1.lsm	580.02	0.287
	40x_cdrAlecB_pJNlecB0.05%ara_LecBFITC_HHATRITC_Syto62_1.lsm	604.62	0.291
	40x_cdrAlecB_pJNlecB0.05%ara_LecBFITC_HHATRITC_Syto62_1.lsm	627.64	0.295
	40x_cdrAlecB_pJNlecB0.05%ara_LecBFITC_HHATRITC_Syto62_1.lsm	624.34	0.298
	40x_cdrAlecB_pJNlecB0.05%ara_LecBFITC_HHATRITC_Syto62_1.lsm	621.37	0.302
	40x_cdrAlecB_pJNlecB0.05%ara_LecBFITC_HHATRITC_Syto62_1.lsm	614.2	0.306
	40x_cdrAlecB_pJNlecB0.05%ara_LecBFITC_HHATRITC_Syto62_1.lsm	610.06	0.31
	40x_cdrAlecB_pJNlecB0.05%ara_LecBFITC_HHATRITC_Syto62_1.lsm	607.4	0.313
	40x_cdrAlecB_pJNlecB0.05%ara_LecBFITC_HHATRITC_Syto62_1.lsm	607.27	0.317
	40x_cdrAlecB_pJNlecB0.05%ara_LecBFITC_HHATRITC_Syto62_1.lsm	596.98	0.321
	40x_cdrAlecB_pJNlecB0.05%ara_LecBFITC_HHATRITC_Syto62_1.lsm	611.34	0.325
	40x_cdrAlecB_pJNlecB0.05%ara_LecBFITC_HHATRITC_Syto62_1.lsm	626.93	0.328
	40x_cdrAlecB_pJNlecB0.05%ara_LecBFITC_HHATRITC_Syto62_1.lsm	630.71	0.332
	40x_cdrAlecB_pJNlecB0.05%ara_LecBFITC_HHATRITC_Syto62_1.lsm	646.46	0.336
	40x_cdrAlecB_pJNlecB0.05%ara_LecBFITC_HHATRITC_Syto62_1.lsm	688.65	0.34
	40x_cdrAlecB_pJNlecB0.05%ara_LecBFITC_HHATRITC_Syto62_1.lsm	714.24	0.343
	40x_cdrAlecB_pJNlecB0.05%ara_LecBFITC_HHATRITC_Syto62_1.lsm	719.28	0.347
	40x_cdrAlecB_pJNlecB0.05%ara_LecBFITC_HHATRITC_Syto62_1.lsm	687.26	0.351
	40x_cdrAlecB_pJNlecB0.05%ara_LecBFITC_HHATRITC_Syto62_1.lsm	650.8	0.354
	40x_cdrAlecB_pJNlecB0.05%ara_LecBFITC_HHATRITC_Syto62_1.lsm	606.16	0.358
	40x_cdrAlecB_pJNlecB0.05%ara_LecBFITC_HHATRITC_Syto62_1.lsm	578.79	0.362
	40x_cdrAlecB_pJNlecB0.05%ara_LecBFITC_HHATRITC_Syto62_1.lsm	583.09	0.366
	40x_cdrAlecB_pJNlecB0.05%ara_LecBFITC_HHATRITC_Syto62_1.lsm	574.82	0.369
	40x_cdrAlecB_pJNlecB0.05%ara_LecBFITC_HHATRITC_Syto62_1.lsm	577.81	0.373
	40x_cdrAlecB_pJNlecB0.05%ara_LecBFITC_HHATRITC_Syto62_1.lsm	585.6	0.377
	40x_cdrAlecB_pJNlecB0.05%ara_LecBFITC_HHATRITC_Syto62_1.lsm	611.82	0.381
	40x_cdrAlecB_pJNlecB0.05%ara_LecBFITC_HHATRITC_Syto62_1.lsm	622.59	0.384
	40x_cdrAlecB_pJNlecB0.05%ara_LecBFITC_HHATRITC_Syto62_1.lsm	644.21	0.388
	40x_cdrAlecB_pJNlecB0.05%ara_LecBFITC_HHATRITC_Syto62_1.lsm	640.45	0.392
	40x_cdrAlecB_pJNlecB0.05%ara_LecBFITC_HHATRITC_Syto62_1.lsm	613.1	0.395
	40x_cdrAlecB_pJNlecB0.05%ara_LecBFITC_HHATRITC_Syto62_1.lsm	587	0.399
	40x_cdrAlecB_pJNlecB0.05%ara_LecBFITC_HHATRITC_Syto62_1.lsm	592.92	0.403
	40x_cdrAlecB_pJNlecB0.05%ara_LecBFITC_HHATRITC_Syto62_1.lsm	626.44	0.407
	40x_cdrAlecB_pJNlecB0.05%ara_LecBFITC_HHATRITC_Syto62_1.lsm	639.46	0.41
	40x_cdrAlecB_pJNlecB0.05%ara_LecBFITC_HHATRITC_Syto62_1.lsm	647.87	0.414
	40x_cdrAlecB_pJNlecB0.05%ara_LecBFITC_HHATRITC_Syto62_1.lsm	647.36	0.418
	40x_cdrAlecB_pJNlecB0.05%ara_LecBFITC_HHATRITC_Syto62_1.lsm	641	0.422
	40x_cdrAlecB_pJNlecB0.05%ara_LecBFITC_HHATRITC_Syto62_1.lsm	639.18	0.425
	40x_cdrAlecB_pJNlecB0.05%ara_LecBFITC_HHATRITC_Syto62_1.lsm	646.47	0.429
	40x_cdrAlecB_pJNlecB0.05%ara_LecBFITC_HHATRITC_Syto62_1.lsm	676.23	0.433
	40x_cdrAlecB_pJNlecB0.05%ara_LecBFITC_HHATRITC_Syto62_1.lsm	690.67	0.437
	40x_cdrAlecB_pJNlecB0.05%ara_LecBFITC_HHATRITC_Syto62_1.lsm	655.62	0.44
	40x_cdrAlecB_pJNlecB0.05%ara_LecBFITC_HHATRITC_Syto62_1.lsm	607.29	0.444
	40x_cdrAlecB_pJNlecB0.05%ara_LecBFITC_HHATRITC_Syto62_1.lsm	577.41	0.448
	40x_cdrAlecB_pJNlecB0.05%ara_LecBFITC_HHATRITC_Syto62_1.lsm	566.67	0.451
	40x_cdrAlecB_pJNlecB0.05%ara_LecBFITC_HHATRITC_Syto62_1.lsm	558.4	0.455
	40x_cdrAlecB_pJNlecB0.05%ara_LecBFITC_HHATRITC_Syto62_1.lsm	541.31	0.459
	40x_cdrAlecB_pJNlecB0.05%ara_LecBFITC_HHATRITC_Syto62_1.lsm	537.84	0.463
	40x_cdrAlecB_pJNlecB0.05%ara_LecBFITC_HHATRITC_Syto62_1.lsm	546.62	0.466
	40x_cdrAlecB_pJNlecB0.05%ara_LecBFITC_HHATRITC_Syto62_1.lsm	551.2	0.47
	40x_cdrAlecB_pJNlecB0.05%ara_LecBFITC_HHATRITC_Syto62_1.lsm	554.46	0.474
	40x_cdrAlecB_pJNlecB0.05%ara_LecBFITC_HHATRITC_Syto62_1.lsm	556.98	0.478
	40x_cdrAlecB_pJNlecB0.05%ara_LecBFITC_HHATRITC_Syto62_1.lsm	558.7	0.481
	40x_cdrAlecB_pJNlecB0.05%ara_LecBFITC_HHATRITC_Syto62_1.lsm	559.24	0.485
	40x_cdrAlecB_pJNlecB0.05%ara_LecBFITC_HHATRITC_Syto62_1.lsm	557.32	0.489
	40x_cdrAlecB_pJNlecB0.05%ara_LecBFITC_HHATRITC_Syto62_1.lsm	575.99	0.492
	40x_cdrAlecB_pJNlecB0.05%ara_LecBFITC_HHATRITC_Syto62_1.lsm	591.37	0.496
	40x_cdrAlecB_pJNlecB0.05%ara_LecBFITC_HHATRITC_Syto62_1.lsm	611.29	0.5
	40x_cdrAlecB_pJNlecB0.05%ara_LecBFITC_HHATRITC_Syto62_1.lsm	639.15	0.504
	40x_cdrAlecB_pJNlecB0.05%ara_LecBFITC_HHATRITC_Syto62_1.lsm	648.06	0.507
	40x_cdrAlecB_pJNlecB0.05%ara_LecBFITC_HHATRITC_Syto62_1.lsm	659.46	0.511
	40x_cdrAlecB_pJNlecB0.05%ara_LecBFITC_HHATRITC_Syto62_1.lsm	680.81	0.515
	40x_cdrAlecB_pJNlecB0.05%ara_LecBFITC_HHATRITC_Syto62_1.lsm	713.56	0.519
	40x_cdrAlecB_pJNlecB0.05%ara_LecBFITC_HHATRITC_Syto62_1.lsm	725.66	0.522
	40x_cdrAlecB_pJNlecB0.05%ara_LecBFITC_HHATRITC_Syto62_1.lsm	738.16	0.526
	40x_cdrAlecB_pJNlecB0.05%ara_LecBFITC_HHATRITC_Syto62_1.lsm	749.47	0.53
	40x_cdrAlecB_pJNlecB0.05%ara_LecBFITC_HHATRITC_Syto62_1.lsm	760.67	0.534
	40x_cdrAlecB_pJNlecB0.05%ara_LecBFITC_HHATRITC_Syto62_1.lsm	771.76	0.537
	40x_cdrAlecB_pJNlecB0.05%ara_LecBFITC_HHATRITC_Syto62_1.lsm	778.54	0.541
	40x_cdrAlecB_pJNlecB0.05%ara_LecBFITC_HHATRITC_Syto62_1.lsm	786.36	0.545
	40x_cdrAlecB_pJNlecB0.05%ara_LecBFITC_HHATRITC_Syto62_1.lsm	801.13	0.548
	40x_cdrAlecB_pJNlecB0.05%ara_LecBFITC_HHATRITC_Syto62_1.lsm	862.89	0.552
	40x_cdrAlecB_pJNlecB0.05%ara_LecBFITC_HHATRITC_Syto62_1.lsm	888.21	0.556
	40x_cdrAlecB_pJNlecB0.05%ara_LecBFITC_HHATRITC_Syto62_1.lsm	894.86	0.56
	40x_cdrAlecB_pJNlecB0.05%ara_LecBFITC_HHATRITC_Syto62_1.lsm	906.29	0.563
	40x_cdrAlecB_pJNlecB0.05%ara_LecBFITC_HHATRITC_Syto62_1.lsm	894.47	0.567
	40x_cdrAlecB_pJNlecB0.05%ara_LecBFITC_HHATRITC_Syto62_1.lsm	918.35	0.571
	40x_cdrAlecB_pJNlecB0.05%ara_LecBFITC_HHATRITC_Syto62_1.lsm	931.69	0.575
	40x_cdrAlecB_pJNlecB0.05%ara_LecBFITC_HHATRITC_Syto62_1.lsm	989.01	0.578
	40x_cdrAlecB_pJNlecB0.05%ara_LecBFITC_HHATRITC_Syto62_1.lsm	1025.54	0.582
	40x_cdrAlecB_pJNlecB0.05%ara_LecBFITC_HHATRITC_Syto62_1.lsm	1056.41	0.586
	40x_cdrAlecB_pJNlecB0.05%ara_LecBFITC_HHATRITC_Syto62_1.lsm	1097.71	0.589
	40x_cdrAlecB_pJNlecB0.05%ara_LecBFITC_HHATRITC_Syto62_1.lsm	1108.4	0.593
	40x_cdrAlecB_pJNlecB0.05%ara_LecBFITC_HHATRITC_Syto62_1.lsm	1111.87	0.597
	40x_cdrAlecB_pJNlecB0.05%ara_LecBFITC_HHATRITC_Syto62_1.lsm	1110.2	0.601
	40x_cdrAlecB_pJNlecB0.05%ara_LecBFITC_HHATRITC_Syto62_1.lsm	1125.05	0.604
	40x_cdrAlecB_pJNlecB0.05%ara_LecBFITC_HHATRITC_Syto62_1.lsm	1122.81	0.608
	40x_cdrAlecB_pJNlecB0.05%ara_LecBFITC_HHATRITC_Syto62_1.lsm	1074.63	0.612
	40x_cdrAlecB_pJNlecB0.05%ara_LecBFITC_HHATRITC_Syto62_1.lsm	1008.16	0.616
	40x_cdrAlecB_pJNlecB0.05%ara_LecBFITC_HHATRITC_Syto62_1.lsm	938.78	0.619
	40x_cdrAlecB_pJNlecB0.05%ara_LecBFITC_HHATRITC_Syto62_1.lsm	900.05	0.623
	40x_cdrAlecB_pJNlecB0.05%ara_LecBFITC_HHATRITC_Syto62_1.lsm	883.16	0.627
	40x_cdrAlecB_pJNlecB0.05%ara_LecBFITC_HHATRITC_Syto62_1.lsm	877.43	0.631
	40x_cdrAlecB_pJNlecB0.05%ara_LecBFITC_HHATRITC_Syto62_1.lsm	877.9	0.634
	40x_cdrAlecB_pJNlecB0.05%ara_LecBFITC_HHATRITC_Syto62_1.lsm	878.04	0.638
	40x_cdrAlecB_pJNlecB0.05%ara_LecBFITC_HHATRITC_Syto62_1.lsm	866.89	0.642
	40x_cdrAlecB_pJNlecB0.05%ara_LecBFITC_HHATRITC_Syto62_1.lsm	895.65	0.645
	40x_cdrAlecB_pJNlecB0.05%ara_LecBFITC_HHATRITC_Syto62_1.lsm	899.06	0.649
	40x_cdrAlecB_pJNlecB0.05%ara_LecBFITC_HHATRITC_Syto62_1.lsm	933.8	0.653
	40x_cdrAlecB_pJNlecB0.05%ara_LecBFITC_HHATRITC_Syto62_1.lsm	958.17	0.657
	40x_cdrAlecB_pJNlecB0.05%ara_LecBFITC_HHATRITC_Syto62_1.lsm	982.42	0.66
	40x_cdrAlecB_pJNlecB0.05%ara_LecBFITC_HHATRITC_Syto62_1.lsm	991.19	0.664
	40x_cdrAlecB_pJNlecB0.05%ara_LecBFITC_HHATRITC_Syto62_1.lsm	1000.41	0.668
	40x_cdrAlecB_pJNlecB0.05%ara_LecBFITC_HHATRITC_Syto62_1.lsm	1013.09	0.672
	40x_cdrAlecB_pJNlecB0.05%ara_LecBFITC_HHATRITC_Syto62_1.lsm	1010.52	0.675
	40x_cdrAlecB_pJNlecB0.05%ara_LecBFITC_HHATRITC_Syto62_1.lsm	1020.06	0.679
	40x_cdrAlecB_pJNlecB0.05%ara_LecBFITC_HHATRITC_Syto62_1.lsm	1014.41	0.683
	40x_cdrAlecB_pJNlecB0.05%ara_LecBFITC_HHATRITC_Syto62_1.lsm	1042.95	0.686
	40x_cdrAlecB_pJNlecB0.05%ara_LecBFITC_HHATRITC_Syto62_1.lsm	1057.1	0.69
	40x_cdrAlecB_pJNlecB0.05%ara_LecBFITC_HHATRITC_Syto62_1.lsm	1129.85	0.694
	40x_cdrAlecB_pJNlecB0.05%ara_LecBFITC_HHATRITC_Syto62_1.lsm	1210.69	0.698
	40x_cdrAlecB_pJNlecB0.05%ara_LecBFITC_HHATRITC_Syto62_1.lsm	1309.09	0.701
	40x_cdrAlecB_pJNlecB0.05%ara_LecBFITC_HHATRITC_Syto62_1.lsm	1407.06	0.705
	40x_cdrAlecB_pJNlecB0.05%ara_LecBFITC_HHATRITC_Syto62_1.lsm	1461.67	0.709
	40x_cdrAlecB_pJNlecB0.05%ara_LecBFITC_HHATRITC_Syto62_1.lsm	1434.68	0.713
	40x_cdrAlecB_pJNlecB0.05%ara_LecBFITC_HHATRITC_Syto62_1.lsm	1361.81	0.716
	40x_cdrAlecB_pJNlecB0.05%ara_LecBFITC_HHATRITC_Syto62_1.lsm	1355.67	0.72
	40x_cdrAlecB_pJNlecB0.05%ara_LecBFITC_HHATRITC_Syto62_1.lsm	1455.89	0.724
	40x_cdrAlecB_pJNlecB0.05%ara_LecBFITC_HHATRITC_Syto62_1.lsm	1582.54	0.728
	40x_cdrAlecB_pJNlecB0.05%ara_LecBFITC_HHATRITC_Syto62_1.lsm	1620.53	0.731
	40x_cdrAlecB_pJNlecB0.05%ara_LecBFITC_HHATRITC_Syto62_1.lsm	1561.68	0.735
	40x_cdrAlecB_pJNlecB0.05%ara_LecBFITC_HHATRITC_Syto62_1.lsm	1456.63	0.739
	40x_cdrAlecB_pJNlecB0.05%ara_LecBFITC_HHATRITC_Syto62_1.lsm	1401.48	0.742
	40x_cdrAlecB_pJNlecB0.05%ara_LecBFITC_HHATRITC_Syto62_1.lsm	1397.93	0.746
	40x_cdrAlecB_pJNlecB0.05%ara_LecBFITC_HHATRITC_Syto62_1.lsm	1385.36	0.75
	40x_cdrAlecB_pJNlecB0.05%ara_LecBFITC_HHATRITC_Syto62_1.lsm	1371.61	0.754
	40x_cdrAlecB_pJNlecB0.05%ara_LecBFITC_HHATRITC_Syto62_1.lsm	1356.99	0.757
	40x_cdrAlecB_pJNlecB0.05%ara_LecBFITC_HHATRITC_Syto62_1.lsm	1373.63	0.761
	40x_cdrAlecB_pJNlecB0.05%ara_LecBFITC_HHATRITC_Syto62_1.lsm	1337.8	0.765
	40x_cdrAlecB_pJNlecB0.05%ara_LecBFITC_HHATRITC_Syto62_1.lsm	1350.23	0.769
	40x_cdrAlecB_pJNlecB0.05%ara_LecBFITC_HHATRITC_Syto62_1.lsm	1427.83	0.772
	40x_cdrAlecB_pJNlecB0.05%ara_LecBFITC_HHATRITC_Syto62_1.lsm	1506.29	0.776
	40x_cdrAlecB_pJNlecB0.05%ara_LecBFITC_HHATRITC_Syto62_1.lsm	1592.17	0.78
	40x_cdrAlecB_pJNlecB0.05%ara_LecBFITC_HHATRITC_Syto62_1.lsm	1601.4	0.783
	40x_cdrAlecB_pJNlecB0.05%ara_LecBFITC_HHATRITC_Syto62_1.lsm	1594.77	0.787
	40x_cdrAlecB_pJNlecB0.05%ara_LecBFITC_HHATRITC_Syto62_1.lsm	1536.3	0.791
	40x_cdrAlecB_pJNlecB0.05%ara_LecBFITC_HHATRITC_Syto62_1.lsm	1540.04	0.795
	40x_cdrAlecB_pJNlecB0.05%ara_LecBFITC_HHATRITC_Syto62_1.lsm	1507.08	0.798
	40x_cdrAlecB_pJNlecB0.05%ara_LecBFITC_HHATRITC_Syto62_1.lsm	1478.68	0.802
	40x_cdrAlecB_pJNlecB0.05%ara_LecBFITC_HHATRITC_Syto62_1.lsm	1451.56	0.806
	40x_cdrAlecB_pJNlecB0.05%ara_LecBFITC_HHATRITC_Syto62_1.lsm	1457.85	0.81
	40x_cdrAlecB_pJNlecB0.05%ara_LecBFITC_HHATRITC_Syto62_1.lsm	1472.17	0.813
	40x_cdrAlecB_pJNlecB0.05%ara_LecBFITC_HHATRITC_Syto62_1.lsm	1492.71	0.817
	40x_cdrAlecB_pJNlecB0.05%ara_LecBFITC_HHATRITC_Syto62_1.lsm	1515.29	0.821
	40x_cdrAlecB_pJNlecB0.05%ara_LecBFITC_HHATRITC_Syto62_1.lsm	1487.38	0.825
	40x_cdrAlecB_pJNlecB0.05%ara_LecBFITC_HHATRITC_Syto62_1.lsm	1509.68	0.828
	40x_cdrAlecB_pJNlecB0.05%ara_LecBFITC_HHATRITC_Syto62_1.lsm	1498.21	0.832
	40x_cdrAlecB_pJNlecB0.05%ara_LecBFITC_HHATRITC_Syto62_1.lsm	1518.66	0.836
	40x_cdrAlecB_pJNlecB0.05%ara_LecBFITC_HHATRITC_Syto62_1.lsm	1460.46	0.839
	40x_cdrAlecB_pJNlecB0.05%ara_LecBFITC_HHATRITC_Syto62_1.lsm	1401.53	0.843
	40x_cdrAlecB_pJNlecB0.05%ara_LecBFITC_HHATRITC_Syto62_1.lsm	1370.54	0.847
	40x_cdrAlecB_pJNlecB0.05%ara_LecBFITC_HHATRITC_Syto62_1.lsm	1348.15	0.851
	40x_cdrAlecB_pJNlecB0.05%ara_LecBFITC_HHATRITC_Syto62_1.lsm	1281.85	0.854
	40x_cdrAlecB_pJNlecB0.05%ara_LecBFITC_HHATRITC_Syto62_1.lsm	1158.67	0.858
	40x_cdrAlecB_pJNlecB0.05%ara_LecBFITC_HHATRITC_Syto62_1.lsm	1113.88	0.862
	40x_cdrAlecB_pJNlecB0.05%ara_LecBFITC_HHATRITC_Syto62_1.lsm	1070.97	0.866
	40x_cdrAlecB_pJNlecB0.05%ara_LecBFITC_HHATRITC_Syto62_1.lsm	1037.69	0.869
	40x_cdrAlecB_pJNlecB0.05%ara_LecBFITC_HHATRITC_Syto62_1.lsm	1014.27	0.873
	40x_cdrAlecB_pJNlecB0.05%ara_LecBFITC_HHATRITC_Syto62_1.lsm	1018.85	0.877
	40x_cdrAlecB_pJNlecB0.05%ara_LecBFITC_HHATRITC_Syto62_1.lsm	1053.55	0.88
	40x_cdrAlecB_pJNlecB0.05%ara_LecBFITC_HHATRITC_Syto62_1.lsm	1116.64	0.884
	40x_cdrAlecB_pJNlecB0.05%ara_LecBFITC_HHATRITC_Syto62_1.lsm	1141.49	0.888
	40x_cdrAlecB_pJNlecB0.05%ara_LecBFITC_HHATRITC_Syto62_1.lsm	1162.93	0.892
	40x_cdrAlecB_pJNlecB0.05%ara_LecBFITC_HHATRITC_Syto62_1.lsm	1180.32	0.895
	40x_cdrAlecB_pJNlecB0.05%ara_LecBFITC_HHATRITC_Syto62_1.lsm	1144.28	0.899
	40x_cdrAlecB_pJNlecB0.05%ara_LecBFITC_HHATRITC_Syto62_1.lsm	1054.51	0.903
	40x_cdrAlecB_pJNlecB0.05%ara_LecBFITC_HHATRITC_Syto62_1.lsm	958.44	0.907
	40x_cdrAlecB_pJNlecB0.05%ara_LecBFITC_HHATRITC_Syto62_1.lsm	906.48	0.91
	40x_cdrAlecB_pJNlecB0.05%ara_LecBFITC_HHATRITC_Syto62_1.lsm	868.42	0.914
	40x_cdrAlecB_pJNlecB0.05%ara_LecBFITC_HHATRITC_Syto62_1.lsm	869.5	0.918
	40x_cdrAlecB_pJNlecB0.05%ara_LecBFITC_HHATRITC_Syto62_1.lsm	832.5	0.922
	40x_cdrAlecB_pJNlecB0.05%ara_LecBFITC_HHATRITC_Syto62_1.lsm	815.28	0.925
	40x_cdrAlecB_pJNlecB0.05%ara_LecBFITC_HHATRITC_Syto62_1.lsm	766.03	0.929
	40x_cdrAlecB_pJNlecB0.05%ara_LecBFITC_HHATRITC_Syto62_1.lsm	733.42	0.933
	40x_cdrAlecB_pJNlecB0.05%ara_LecBFITC_HHATRITC_Syto62_1.lsm	706.43	0.936
	40x_cdrAlecB_pJNlecB0.05%ara_LecBFITC_HHATRITC_Syto62_1.lsm	686.74	0.94
	40x_cdrAlecB_pJNlecB0.05%ara_LecBFITC_HHATRITC_Syto62_1.lsm	651.28	0.944
	40x_cdrAlecB_pJNlecB0.05%ara_LecBFITC_HHATRITC_Syto62_1.lsm	621.58	0.948
	40x_cdrAlecB_pJNlecB0.05%ara_LecBFITC_HHATRITC_Syto62_1.lsm	581.71	0.951
	40x_cdrAlecB_pJNlecB0.05%ara_LecBFITC_HHATRITC_Syto62_1.lsm	554.15	0.955
	40x_cdrAlecB_pJNlecB0.05%ara_LecBFITC_HHATRITC_Syto62_1.lsm	516.46	0.959
	40x_cdrAlecB_pJNlecB0.05%ara_LecBFITC_HHATRITC_Syto62_1.lsm	495.61	0.963
	40x_cdrAlecB_pJNlecB0.05%ara_LecBFITC_HHATRITC_Syto62_1.lsm	475.87	0.966
	40x_cdrAlecB_pJNlecB0.05%ara_LecBFITC_HHATRITC_Syto62_1.lsm	455.31	0.97
	40x_cdrAlecB_pJNlecB0.05%ara_LecBFITC_HHATRITC_Syto62_1.lsm	463.42	0.974
	40x_cdrAlecB_pJNlecB0.05%ara_LecBFITC_HHATRITC_Syto62_1.lsm	463.76	0.978
	40x_cdrAlecB_pJNlecB0.05%ara_LecBFITC_HHATRITC_Syto62_1.lsm	460.96	0.981
	40x_cdrAlecB_pJNlecB0.05%ara_LecBFITC_HHATRITC_Syto62_1.lsm	439.67	0.985
	40x_cdrAlecB_pJNlecB0.05%ara_LecBFITC_HHATRITC_Syto62_1.lsm	431.1	0.989
	40x_cdrAlecB_pJNlecB0.05%ara_LecBFITC_HHATRITC_Syto62_1.lsm	426.15	0.992
	40x_cdrAlecB_pJNlecB0.05%ara_LecBFITC_HHATRITC_Syto62_1.lsm	421.05	0.996
	40x_cdrAlecB_pJNlecB0.05%ara_LecBFITC_HHATRITC_Syto62_1.lsm	430.24	1
	Item Name	Intensity	Normalized Distance
	40x_cdrAlecB_pJNlecB0.05%ara_LecBFITC_HHATRITC_Syto62_1.lsm	401.43	0
	40x_cdrAlecB_pJNlecB0.05%ara_LecBFITC_HHATRITC_Syto62_1.lsm	414.33	0.0041
	40x_cdrAlecB_pJNlecB0.05%ara_LecBFITC_HHATRITC_Syto62_1.lsm	437.49	0.0082
	40x_cdrAlecB_pJNlecB0.05%ara_LecBFITC_HHATRITC_Syto62_1.lsm	444.31	0.0123
	40x_cdrAlecB_pJNlecB0.05%ara_LecBFITC_HHATRITC_Syto62_1.lsm	468.34	0.0164
	40x_cdrAlecB_pJNlecB0.05%ara_LecBFITC_HHATRITC_Syto62_1.lsm	480.63	0.0205
	40x_cdrAlecB_pJNlecB0.05%ara_LecBFITC_HHATRITC_Syto62_1.lsm	504.33	0.0246
	40x_cdrAlecB_pJNlecB0.05%ara_LecBFITC_HHATRITC_Syto62_1.lsm	499.32	0.0287
	40x_cdrAlecB_pJNlecB0.05%ara_LecBFITC_HHATRITC_Syto62_1.lsm	522.82	0.0328
	40x_cdrAlecB_pJNlecB0.05%ara_LecBFITC_HHATRITC_Syto62_1.lsm	536.72	0.0369
	40x_cdrAlecB_pJNlecB0.05%ara_LecBFITC_HHATRITC_Syto62_1.lsm	542.45	0.041
	40x_cdrAlecB_pJNlecB0.05%ara_LecBFITC_HHATRITC_Syto62_1.lsm	605.35	0.0451
	40x_cdrAlecB_pJNlecB0.05%ara_LecBFITC_HHATRITC_Syto62_1.lsm	660.54	0.0492
	40x_cdrAlecB_pJNlecB0.05%ara_LecBFITC_HHATRITC_Syto62_1.lsm	745.83	0.0533
	40x_cdrAlecB_pJNlecB0.05%ara_LecBFITC_HHATRITC_Syto62_1.lsm	741.69	0.0574
	40x_cdrAlecB_pJNlecB0.05%ara_LecBFITC_HHATRITC_Syto62_1.lsm	788.17	0.0615
	40x_cdrAlecB_pJNlecB0.05%ara_LecBFITC_HHATRITC_Syto62_1.lsm	770.11	0.0656
	40x_cdrAlecB_pJNlecB0.05%ara_LecBFITC_HHATRITC_Syto62_1.lsm	799.4	0.0697
	40x_cdrAlecB_pJNlecB0.05%ara_LecBFITC_HHATRITC_Syto62_1.lsm	872	0.0738
	40x_cdrAlecB_pJNlecB0.05%ara_LecBFITC_HHATRITC_Syto62_1.lsm	1013.67	0.0779
	40x_cdrAlecB_pJNlecB0.05%ara_LecBFITC_HHATRITC_Syto62_1.lsm	1157.41	0.082
	40x_cdrAlecB_pJNlecB0.05%ara_LecBFITC_HHATRITC_Syto62_1.lsm	1287.64	0.0861
	40x_cdrAlecB_pJNlecB0.05%ara_LecBFITC_HHATRITC_Syto62_1.lsm	1323.37	0.0902
	40x_cdrAlecB_pJNlecB0.05%ara_LecBFITC_HHATRITC_Syto62_1.lsm	1322.77	0.0943
	40x_cdrAlecB_pJNlecB0.05%ara_LecBFITC_HHATRITC_Syto62_1.lsm	1334.42	0.0984
	40x_cdrAlecB_pJNlecB0.05%ara_LecBFITC_HHATRITC_Syto62_1.lsm	1377.2	0.102
	40x_cdrAlecB_pJNlecB0.05%ara_LecBFITC_HHATRITC_Syto62_1.lsm	1387.44	0.107
	40x_cdrAlecB_pJNlecB0.05%ara_LecBFITC_HHATRITC_Syto62_1.lsm	1396.58	0.111
	40x_cdrAlecB_pJNlecB0.05%ara_LecBFITC_HHATRITC_Syto62_1.lsm	1396.61	0.115
	40x_cdrAlecB_pJNlecB0.05%ara_LecBFITC_HHATRITC_Syto62_1.lsm	1441.46	0.119
	40x_cdrAlecB_pJNlecB0.05%ara_LecBFITC_HHATRITC_Syto62_1.lsm	1529.92	0.123
	40x_cdrAlecB_pJNlecB0.05%ara_LecBFITC_HHATRITC_Syto62_1.lsm	1647.06	0.127
	40x_cdrAlecB_pJNlecB0.05%ara_LecBFITC_HHATRITC_Syto62_1.lsm	1626.36	0.131
	40x_cdrAlecB_pJNlecB0.05%ara_LecBFITC_HHATRITC_Syto62_1.lsm	1600.36	0.135
	40x_cdrAlecB_pJNlecB0.05%ara_LecBFITC_HHATRITC_Syto62_1.lsm	1537.89	0.139
	40x_cdrAlecB_pJNlecB0.05%ara_LecBFITC_HHATRITC_Syto62_1.lsm	1525.42	0.143
	40x_cdrAlecB_pJNlecB0.05%ara_LecBFITC_HHATRITC_Syto62_1.lsm	1501.47	0.148
	40x_cdrAlecB_pJNlecB0.05%ara_LecBFITC_HHATRITC_Syto62_1.lsm	1516.8	0.152
	40x_cdrAlecB_pJNlecB0.05%ara_LecBFITC_HHATRITC_Syto62_1.lsm	1532.79	0.156
	40x_cdrAlecB_pJNlecB0.05%ara_LecBFITC_HHATRITC_Syto62_1.lsm	1585.61	0.16
	40x_cdrAlecB_pJNlecB0.05%ara_LecBFITC_HHATRITC_Syto62_1.lsm	1572.43	0.164
	40x_cdrAlecB_pJNlecB0.05%ara_LecBFITC_HHATRITC_Syto62_1.lsm	1649.74	0.168
	40x_cdrAlecB_pJNlecB0.05%ara_LecBFITC_HHATRITC_Syto62_1.lsm	1710.67	0.172
	40x_cdrAlecB_pJNlecB0.05%ara_LecBFITC_HHATRITC_Syto62_1.lsm	1764	0.176
	40x_cdrAlecB_pJNlecB0.05%ara_LecBFITC_HHATRITC_Syto62_1.lsm	1756.43	0.18
	40x_cdrAlecB_pJNlecB0.05%ara_LecBFITC_HHATRITC_Syto62_1.lsm	1714.16	0.184
	40x_cdrAlecB_pJNlecB0.05%ara_LecBFITC_HHATRITC_Syto62_1.lsm	1800.81	0.189
	40x_cdrAlecB_pJNlecB0.05%ara_LecBFITC_HHATRITC_Syto62_1.lsm	1786.06	0.193
	40x_cdrAlecB_pJNlecB0.05%ara_LecBFITC_HHATRITC_Syto62_1.lsm	1909.03	0.197
	40x_cdrAlecB_pJNlecB0.05%ara_LecBFITC_HHATRITC_Syto62_1.lsm	1914.49	0.201
	40x_cdrAlecB_pJNlecB0.05%ara_LecBFITC_HHATRITC_Syto62_1.lsm	1951.56	0.205
	40x_cdrAlecB_pJNlecB0.05%ara_LecBFITC_HHATRITC_Syto62_1.lsm	1926.48	0.209
	40x_cdrAlecB_pJNlecB0.05%ara_LecBFITC_HHATRITC_Syto62_1.lsm	1918.83	0.213
	40x_cdrAlecB_pJNlecB0.05%ara_LecBFITC_HHATRITC_Syto62_1.lsm	1886.29	0.217
	40x_cdrAlecB_pJNlecB0.05%ara_LecBFITC_HHATRITC_Syto62_1.lsm	1781.33	0.221
	40x_cdrAlecB_pJNlecB0.05%ara_LecBFITC_HHATRITC_Syto62_1.lsm	1680.23	0.225
	40x_cdrAlecB_pJNlecB0.05%ara_LecBFITC_HHATRITC_Syto62_1.lsm	1635.37	0.23
	40x_cdrAlecB_pJNlecB0.05%ara_LecBFITC_HHATRITC_Syto62_1.lsm	1638.72	0.234
	40x_cdrAlecB_pJNlecB0.05%ara_LecBFITC_HHATRITC_Syto62_1.lsm	1622.4	0.238
	40x_cdrAlecB_pJNlecB0.05%ara_LecBFITC_HHATRITC_Syto62_1.lsm	1544.42	0.242
	40x_cdrAlecB_pJNlecB0.05%ara_LecBFITC_HHATRITC_Syto62_1.lsm	1463.73	0.246
	40x_cdrAlecB_pJNlecB0.05%ara_LecBFITC_HHATRITC_Syto62_1.lsm	1538.21	0.25
	40x_cdrAlecB_pJNlecB0.05%ara_LecBFITC_HHATRITC_Syto62_1.lsm	1546.72	0.254
	40x_cdrAlecB_pJNlecB0.05%ara_LecBFITC_HHATRITC_Syto62_1.lsm	1592.97	0.258
	40x_cdrAlecB_pJNlecB0.05%ara_LecBFITC_HHATRITC_Syto62_1.lsm	1471.32	0.262
	40x_cdrAlecB_pJNlecB0.05%ara_LecBFITC_HHATRITC_Syto62_1.lsm	1398.51	0.266
	40x_cdrAlecB_pJNlecB0.05%ara_LecBFITC_HHATRITC_Syto62_1.lsm	1312.14	0.27
	40x_cdrAlecB_pJNlecB0.05%ara_LecBFITC_HHATRITC_Syto62_1.lsm	1220.32	0.275
	40x_cdrAlecB_pJNlecB0.05%ara_LecBFITC_HHATRITC_Syto62_1.lsm	1156.79	0.279
	40x_cdrAlecB_pJNlecB0.05%ara_LecBFITC_HHATRITC_Syto62_1.lsm	1065.54	0.283
	40x_cdrAlecB_pJNlecB0.05%ara_LecBFITC_HHATRITC_Syto62_1.lsm	1045.49	0.287
	40x_cdrAlecB_pJNlecB0.05%ara_LecBFITC_HHATRITC_Syto62_1.lsm	1007.38	0.291
	40x_cdrAlecB_pJNlecB0.05%ara_LecBFITC_HHATRITC_Syto62_1.lsm	945.1	0.295
	40x_cdrAlecB_pJNlecB0.05%ara_LecBFITC_HHATRITC_Syto62_1.lsm	882.4	0.299
	40x_cdrAlecB_pJNlecB0.05%ara_LecBFITC_HHATRITC_Syto62_1.lsm	867.44	0.303
	40x_cdrAlecB_pJNlecB0.05%ara_LecBFITC_HHATRITC_Syto62_1.lsm	856.78	0.307
	40x_cdrAlecB_pJNlecB0.05%ara_LecBFITC_HHATRITC_Syto62_1.lsm	858.78	0.311
	40x_cdrAlecB_pJNlecB0.05%ara_LecBFITC_HHATRITC_Syto62_1.lsm	868.22	0.316
	40x_cdrAlecB_pJNlecB0.05%ara_LecBFITC_HHATRITC_Syto62_1.lsm	846.45	0.32
	40x_cdrAlecB_pJNlecB0.05%ara_LecBFITC_HHATRITC_Syto62_1.lsm	824.31	0.324
	40x_cdrAlecB_pJNlecB0.05%ara_LecBFITC_HHATRITC_Syto62_1.lsm	801.32	0.328
	40x_cdrAlecB_pJNlecB0.05%ara_LecBFITC_HHATRITC_Syto62_1.lsm	822.06	0.332
	40x_cdrAlecB_pJNlecB0.05%ara_LecBFITC_HHATRITC_Syto62_1.lsm	846.97	0.336
	40x_cdrAlecB_pJNlecB0.05%ara_LecBFITC_HHATRITC_Syto62_1.lsm	848.54	0.34
	40x_cdrAlecB_pJNlecB0.05%ara_LecBFITC_HHATRITC_Syto62_1.lsm	842.54	0.344
	40x_cdrAlecB_pJNlecB0.05%ara_LecBFITC_HHATRITC_Syto62_1.lsm	792.35	0.348
	40x_cdrAlecB_pJNlecB0.05%ara_LecBFITC_HHATRITC_Syto62_1.lsm	784.39	0.352
	40x_cdrAlecB_pJNlecB0.05%ara_LecBFITC_HHATRITC_Syto62_1.lsm	792.45	0.357
	40x_cdrAlecB_pJNlecB0.05%ara_LecBFITC_HHATRITC_Syto62_1.lsm	827.17	0.361
	40x_cdrAlecB_pJNlecB0.05%ara_LecBFITC_HHATRITC_Syto62_1.lsm	823.84	0.365
	40x_cdrAlecB_pJNlecB0.05%ara_LecBFITC_HHATRITC_Syto62_1.lsm	858.81	0.369
	40x_cdrAlecB_pJNlecB0.05%ara_LecBFITC_HHATRITC_Syto62_1.lsm	851.22	0.373
	40x_cdrAlecB_pJNlecB0.05%ara_LecBFITC_HHATRITC_Syto62_1.lsm	853.67	0.377
	40x_cdrAlecB_pJNlecB0.05%ara_LecBFITC_HHATRITC_Syto62_1.lsm	816.53	0.381
	40x_cdrAlecB_pJNlecB0.05%ara_LecBFITC_HHATRITC_Syto62_1.lsm	824.99	0.385
	40x_cdrAlecB_pJNlecB0.05%ara_LecBFITC_HHATRITC_Syto62_1.lsm	775.7	0.389
	40x_cdrAlecB_pJNlecB0.05%ara_LecBFITC_HHATRITC_Syto62_1.lsm	798.82	0.393
	40x_cdrAlecB_pJNlecB0.05%ara_LecBFITC_HHATRITC_Syto62_1.lsm	771.91	0.398
	40x_cdrAlecB_pJNlecB0.05%ara_LecBFITC_HHATRITC_Syto62_1.lsm	770.17	0.402
	40x_cdrAlecB_pJNlecB0.05%ara_LecBFITC_HHATRITC_Syto62_1.lsm	728.43	0.406
	40x_cdrAlecB_pJNlecB0.05%ara_LecBFITC_HHATRITC_Syto62_1.lsm	717.11	0.41
	40x_cdrAlecB_pJNlecB0.05%ara_LecBFITC_HHATRITC_Syto62_1.lsm	671.86	0.414
	40x_cdrAlecB_pJNlecB0.05%ara_LecBFITC_HHATRITC_Syto62_1.lsm	630.81	0.418
	40x_cdrAlecB_pJNlecB0.05%ara_LecBFITC_HHATRITC_Syto62_1.lsm	624.76	0.422
	40x_cdrAlecB_pJNlecB0.05%ara_LecBFITC_HHATRITC_Syto62_1.lsm	622.22	0.426
	40x_cdrAlecB_pJNlecB0.05%ara_LecBFITC_HHATRITC_Syto62_1.lsm	620.73	0.43
	40x_cdrAlecB_pJNlecB0.05%ara_LecBFITC_HHATRITC_Syto62_1.lsm	639.04	0.434
	40x_cdrAlecB_pJNlecB0.05%ara_LecBFITC_HHATRITC_Syto62_1.lsm	641.21	0.439
	40x_cdrAlecB_pJNlecB0.05%ara_LecBFITC_HHATRITC_Syto62_1.lsm	656.68	0.443
	40x_cdrAlecB_pJNlecB0.05%ara_LecBFITC_HHATRITC_Syto62_1.lsm	663.55	0.447
	40x_cdrAlecB_pJNlecB0.05%ara_LecBFITC_HHATRITC_Syto62_1.lsm	692.39	0.451
	40x_cdrAlecB_pJNlecB0.05%ara_LecBFITC_HHATRITC_Syto62_1.lsm	700.58	0.455
	40x_cdrAlecB_pJNlecB0.05%ara_LecBFITC_HHATRITC_Syto62_1.lsm	707.18	0.459
	40x_cdrAlecB_pJNlecB0.05%ara_LecBFITC_HHATRITC_Syto62_1.lsm	699.91	0.463
	40x_cdrAlecB_pJNlecB0.05%ara_LecBFITC_HHATRITC_Syto62_1.lsm	725.25	0.467
	40x_cdrAlecB_pJNlecB0.05%ara_LecBFITC_HHATRITC_Syto62_1.lsm	740.64	0.471
	40x_cdrAlecB_pJNlecB0.05%ara_LecBFITC_HHATRITC_Syto62_1.lsm	732.42	0.475
	40x_cdrAlecB_pJNlecB0.05%ara_LecBFITC_HHATRITC_Syto62_1.lsm	674.23	0.479
	40x_cdrAlecB_pJNlecB0.05%ara_LecBFITC_HHATRITC_Syto62_1.lsm	649.13	0.484
	40x_cdrAlecB_pJNlecB0.05%ara_LecBFITC_HHATRITC_Syto62_1.lsm	625.2	0.488
	40x_cdrAlecB_pJNlecB0.05%ara_LecBFITC_HHATRITC_Syto62_1.lsm	640.23	0.492
	40x_cdrAlecB_pJNlecB0.05%ara_LecBFITC_HHATRITC_Syto62_1.lsm	624.51	0.496
	40x_cdrAlecB_pJNlecB0.05%ara_LecBFITC_HHATRITC_Syto62_1.lsm	644.82	0.5
	40x_cdrAlecB_pJNlecB0.05%ara_LecBFITC_HHATRITC_Syto62_1.lsm	656.56	0.504
	40x_cdrAlecB_pJNlecB0.05%ara_LecBFITC_HHATRITC_Syto62_1.lsm	658.82	0.508
	40x_cdrAlecB_pJNlecB0.05%ara_LecBFITC_HHATRITC_Syto62_1.lsm	663.1	0.512
	40x_cdrAlecB_pJNlecB0.05%ara_LecBFITC_HHATRITC_Syto62_1.lsm	691.6	0.516
	40x_cdrAlecB_pJNlecB0.05%ara_LecBFITC_HHATRITC_Syto62_1.lsm	691.63	0.52
	40x_cdrAlecB_pJNlecB0.05%ara_LecBFITC_HHATRITC_Syto62_1.lsm	670.78	0.525
	40x_cdrAlecB_pJNlecB0.05%ara_LecBFITC_HHATRITC_Syto62_1.lsm	626.02	0.529
	40x_cdrAlecB_pJNlecB0.05%ara_LecBFITC_HHATRITC_Syto62_1.lsm	610.99	0.533
	40x_cdrAlecB_pJNlecB0.05%ara_LecBFITC_HHATRITC_Syto62_1.lsm	614.18	0.537
	40x_cdrAlecB_pJNlecB0.05%ara_LecBFITC_HHATRITC_Syto62_1.lsm	636.94	0.541
	40x_cdrAlecB_pJNlecB0.05%ara_LecBFITC_HHATRITC_Syto62_1.lsm	656.56	0.545
	40x_cdrAlecB_pJNlecB0.05%ara_LecBFITC_HHATRITC_Syto62_1.lsm	654.26	0.549
	40x_cdrAlecB_pJNlecB0.05%ara_LecBFITC_HHATRITC_Syto62_1.lsm	649.66	0.553
	40x_cdrAlecB_pJNlecB0.05%ara_LecBFITC_HHATRITC_Syto62_1.lsm	637.1	0.557
	40x_cdrAlecB_pJNlecB0.05%ara_LecBFITC_HHATRITC_Syto62_1.lsm	668.35	0.561
	40x_cdrAlecB_pJNlecB0.05%ara_LecBFITC_HHATRITC_Syto62_1.lsm	708.52	0.566
	40x_cdrAlecB_pJNlecB0.05%ara_LecBFITC_HHATRITC_Syto62_1.lsm	718.09	0.57
	40x_cdrAlecB_pJNlecB0.05%ara_LecBFITC_HHATRITC_Syto62_1.lsm	702.52	0.574
	40x_cdrAlecB_pJNlecB0.05%ara_LecBFITC_HHATRITC_Syto62_1.lsm	663.31	0.578
	40x_cdrAlecB_pJNlecB0.05%ara_LecBFITC_HHATRITC_Syto62_1.lsm	656.93	0.582
	40x_cdrAlecB_pJNlecB0.05%ara_LecBFITC_HHATRITC_Syto62_1.lsm	643.69	0.586
	40x_cdrAlecB_pJNlecB0.05%ara_LecBFITC_HHATRITC_Syto62_1.lsm	645.97	0.59
	40x_cdrAlecB_pJNlecB0.05%ara_LecBFITC_HHATRITC_Syto62_1.lsm	676.33	0.594
	40x_cdrAlecB_pJNlecB0.05%ara_LecBFITC_HHATRITC_Syto62_1.lsm	721	0.598
	40x_cdrAlecB_pJNlecB0.05%ara_LecBFITC_HHATRITC_Syto62_1.lsm	774.42	0.602
	40x_cdrAlecB_pJNlecB0.05%ara_LecBFITC_HHATRITC_Syto62_1.lsm	764.15	0.607
	40x_cdrAlecB_pJNlecB0.05%ara_LecBFITC_HHATRITC_Syto62_1.lsm	798.36	0.611
	40x_cdrAlecB_pJNlecB0.05%ara_LecBFITC_HHATRITC_Syto62_1.lsm	840.44	0.615
	40x_cdrAlecB_pJNlecB0.05%ara_LecBFITC_HHATRITC_Syto62_1.lsm	880.67	0.619
	40x_cdrAlecB_pJNlecB0.05%ara_LecBFITC_HHATRITC_Syto62_1.lsm	866.18	0.623
	40x_cdrAlecB_pJNlecB0.05%ara_LecBFITC_HHATRITC_Syto62_1.lsm	807.81	0.627
	40x_cdrAlecB_pJNlecB0.05%ara_LecBFITC_HHATRITC_Syto62_1.lsm	745.95	0.631
	40x_cdrAlecB_pJNlecB0.05%ara_LecBFITC_HHATRITC_Syto62_1.lsm	721.77	0.635
	40x_cdrAlecB_pJNlecB0.05%ara_LecBFITC_HHATRITC_Syto62_1.lsm	706.49	0.639
	40x_cdrAlecB_pJNlecB0.05%ara_LecBFITC_HHATRITC_Syto62_1.lsm	696.8	0.643
	40x_cdrAlecB_pJNlecB0.05%ara_LecBFITC_HHATRITC_Syto62_1.lsm	666.48	0.648
	40x_cdrAlecB_pJNlecB0.05%ara_LecBFITC_HHATRITC_Syto62_1.lsm	651.93	0.652
	40x_cdrAlecB_pJNlecB0.05%ara_LecBFITC_HHATRITC_Syto62_1.lsm	646.73	0.656
	40x_cdrAlecB_pJNlecB0.05%ara_LecBFITC_HHATRITC_Syto62_1.lsm	674.78	0.66
	40x_cdrAlecB_pJNlecB0.05%ara_LecBFITC_HHATRITC_Syto62_1.lsm	667.99	0.664
	40x_cdrAlecB_pJNlecB0.05%ara_LecBFITC_HHATRITC_Syto62_1.lsm	663.02	0.668
	40x_cdrAlecB_pJNlecB0.05%ara_LecBFITC_HHATRITC_Syto62_1.lsm	643.45	0.672
	40x_cdrAlecB_pJNlecB0.05%ara_LecBFITC_HHATRITC_Syto62_1.lsm	649.23	0.676
	40x_cdrAlecB_pJNlecB0.05%ara_LecBFITC_HHATRITC_Syto62_1.lsm	638.1	0.68
	40x_cdrAlecB_pJNlecB0.05%ara_LecBFITC_HHATRITC_Syto62_1.lsm	658.17	0.684
	40x_cdrAlecB_pJNlecB0.05%ara_LecBFITC_HHATRITC_Syto62_1.lsm	678.17	0.689
	40x_cdrAlecB_pJNlecB0.05%ara_LecBFITC_HHATRITC_Syto62_1.lsm	703.08	0.693
	40x_cdrAlecB_pJNlecB0.05%ara_LecBFITC_HHATRITC_Syto62_1.lsm	694.29	0.697
	40x_cdrAlecB_pJNlecB0.05%ara_LecBFITC_HHATRITC_Syto62_1.lsm	701.69	0.701
	40x_cdrAlecB_pJNlecB0.05%ara_LecBFITC_HHATRITC_Syto62_1.lsm	720.17	0.705
	40x_cdrAlecB_pJNlecB0.05%ara_LecBFITC_HHATRITC_Syto62_1.lsm	770.44	0.709
	40x_cdrAlecB_pJNlecB0.05%ara_LecBFITC_HHATRITC_Syto62_1.lsm	801.98	0.713
	40x_cdrAlecB_pJNlecB0.05%ara_LecBFITC_HHATRITC_Syto62_1.lsm	837	0.717
	40x_cdrAlecB_pJNlecB0.05%ara_LecBFITC_HHATRITC_Syto62_1.lsm	853.86	0.721
	40x_cdrAlecB_pJNlecB0.05%ara_LecBFITC_HHATRITC_Syto62_1.lsm	867.95	0.725
	40x_cdrAlecB_pJNlecB0.05%ara_LecBFITC_HHATRITC_Syto62_1.lsm	883.78	0.729
	40x_cdrAlecB_pJNlecB0.05%ara_LecBFITC_HHATRITC_Syto62_1.lsm	839.53	0.734
	40x_cdrAlecB_pJNlecB0.05%ara_LecBFITC_HHATRITC_Syto62_1.lsm	810.48	0.738
	40x_cdrAlecB_pJNlecB0.05%ara_LecBFITC_HHATRITC_Syto62_1.lsm	832.67	0.742
	40x_cdrAlecB_pJNlecB0.05%ara_LecBFITC_HHATRITC_Syto62_1.lsm	947.15	0.746
	40x_cdrAlecB_pJNlecB0.05%ara_LecBFITC_HHATRITC_Syto62_1.lsm	997.67	0.75
	40x_cdrAlecB_pJNlecB0.05%ara_LecBFITC_HHATRITC_Syto62_1.lsm	1018.14	0.754
	40x_cdrAlecB_pJNlecB0.05%ara_LecBFITC_HHATRITC_Syto62_1.lsm	1014	0.758
	40x_cdrAlecB_pJNlecB0.05%ara_LecBFITC_HHATRITC_Syto62_1.lsm	1119.21	0.762
	40x_cdrAlecB_pJNlecB0.05%ara_LecBFITC_HHATRITC_Syto62_1.lsm	1132.3	0.766
	40x_cdrAlecB_pJNlecB0.05%ara_LecBFITC_HHATRITC_Syto62_1.lsm	1113.5	0.77
	40x_cdrAlecB_pJNlecB0.05%ara_LecBFITC_HHATRITC_Syto62_1.lsm	1111.71	0.775
	40x_cdrAlecB_pJNlecB0.05%ara_LecBFITC_HHATRITC_Syto62_1.lsm	1116.09	0.779
	40x_cdrAlecB_pJNlecB0.05%ara_LecBFITC_HHATRITC_Syto62_1.lsm	1150.53	0.783
	40x_cdrAlecB_pJNlecB0.05%ara_LecBFITC_HHATRITC_Syto62_1.lsm	1115.17	0.787
	40x_cdrAlecB_pJNlecB0.05%ara_LecBFITC_HHATRITC_Syto62_1.lsm	1160.61	0.791
	40x_cdrAlecB_pJNlecB0.05%ara_LecBFITC_HHATRITC_Syto62_1.lsm	1217.28	0.795
	40x_cdrAlecB_pJNlecB0.05%ara_LecBFITC_HHATRITC_Syto62_1.lsm	1311.94	0.799
	40x_cdrAlecB_pJNlecB0.05%ara_LecBFITC_HHATRITC_Syto62_1.lsm	1391.1	0.803
	40x_cdrAlecB_pJNlecB0.05%ara_LecBFITC_HHATRITC_Syto62_1.lsm	1523.79	0.807
	40x_cdrAlecB_pJNlecB0.05%ara_LecBFITC_HHATRITC_Syto62_1.lsm	1594.82	0.811
	40x_cdrAlecB_pJNlecB0.05%ara_LecBFITC_HHATRITC_Syto62_1.lsm	1667.5	0.816
	40x_cdrAlecB_pJNlecB0.05%ara_LecBFITC_HHATRITC_Syto62_1.lsm	1688.91	0.82
	40x_cdrAlecB_pJNlecB0.05%ara_LecBFITC_HHATRITC_Syto62_1.lsm	1724.12	0.824
	40x_cdrAlecB_pJNlecB0.05%ara_LecBFITC_HHATRITC_Syto62_1.lsm	1742.47	0.828
	40x_cdrAlecB_pJNlecB0.05%ara_LecBFITC_HHATRITC_Syto62_1.lsm	1789.98	0.832
	40x_cdrAlecB_pJNlecB0.05%ara_LecBFITC_HHATRITC_Syto62_1.lsm	1846.93	0.836
	40x_cdrAlecB_pJNlecB0.05%ara_LecBFITC_HHATRITC_Syto62_1.lsm	1778.9	0.84
	40x_cdrAlecB_pJNlecB0.05%ara_LecBFITC_HHATRITC_Syto62_1.lsm	1679.37	0.844
	40x_cdrAlecB_pJNlecB0.05%ara_LecBFITC_HHATRITC_Syto62_1.lsm	1614.39	0.848
	40x_cdrAlecB_pJNlecB0.05%ara_LecBFITC_HHATRITC_Syto62_1.lsm	1695.24	0.852
	40x_cdrAlecB_pJNlecB0.05%ara_LecBFITC_HHATRITC_Syto62_1.lsm	1800.21	0.857
	40x_cdrAlecB_pJNlecB0.05%ara_LecBFITC_HHATRITC_Syto62_1.lsm	1876.13	0.861
	40x_cdrAlecB_pJNlecB0.05%ara_LecBFITC_HHATRITC_Syto62_1.lsm	1847.13	0.865
	40x_cdrAlecB_pJNlecB0.05%ara_LecBFITC_HHATRITC_Syto62_1.lsm	1855.28	0.869
	40x_cdrAlecB_pJNlecB0.05%ara_LecBFITC_HHATRITC_Syto62_1.lsm	1833.59	0.873
	40x_cdrAlecB_pJNlecB0.05%ara_LecBFITC_HHATRITC_Syto62_1.lsm	1897.32	0.877
	40x_cdrAlecB_pJNlecB0.05%ara_LecBFITC_HHATRITC_Syto62_1.lsm	2028.49	0.881
	40x_cdrAlecB_pJNlecB0.05%ara_LecBFITC_HHATRITC_Syto62_1.lsm	2199.44	0.885
	40x_cdrAlecB_pJNlecB0.05%ara_LecBFITC_HHATRITC_Syto62_1.lsm	2296.06	0.889
	40x_cdrAlecB_pJNlecB0.05%ara_LecBFITC_HHATRITC_Syto62_1.lsm	2266.17	0.893
	40x_cdrAlecB_pJNlecB0.05%ara_LecBFITC_HHATRITC_Syto62_1.lsm	2011.53	0.898
	40x_cdrAlecB_pJNlecB0.05%ara_LecBFITC_HHATRITC_Syto62_1.lsm	1861.2	0.902
	40x_cdrAlecB_pJNlecB0.05%ara_LecBFITC_HHATRITC_Syto62_1.lsm	1778.83	0.906
	40x_cdrAlecB_pJNlecB0.05%ara_LecBFITC_HHATRITC_Syto62_1.lsm	1795.06	0.91
	40x_cdrAlecB_pJNlecB0.05%ara_LecBFITC_HHATRITC_Syto62_1.lsm	1732.31	0.914
	40x_cdrAlecB_pJNlecB0.05%ara_LecBFITC_HHATRITC_Syto62_1.lsm	1529.2	0.918
	40x_cdrAlecB_pJNlecB0.05%ara_LecBFITC_HHATRITC_Syto62_1.lsm	1372.38	0.922
	40x_cdrAlecB_pJNlecB0.05%ara_LecBFITC_HHATRITC_Syto62_1.lsm	1194.06	0.926
	40x_cdrAlecB_pJNlecB0.05%ara_LecBFITC_HHATRITC_Syto62_1.lsm	1085.46	0.93
	40x_cdrAlecB_pJNlecB0.05%ara_LecBFITC_HHATRITC_Syto62_1.lsm	952.69	0.934
	40x_cdrAlecB_pJNlecB0.05%ara_LecBFITC_HHATRITC_Syto62_1.lsm	891.54	0.938
	40x_cdrAlecB_pJNlecB0.05%ara_LecBFITC_HHATRITC_Syto62_1.lsm	856.48	0.943
	40x_cdrAlecB_pJNlecB0.05%ara_LecBFITC_HHATRITC_Syto62_1.lsm	850.6	0.947
	40x_cdrAlecB_pJNlecB0.05%ara_LecBFITC_HHATRITC_Syto62_1.lsm	734.37	0.951
	40x_cdrAlecB_pJNlecB0.05%ara_LecBFITC_HHATRITC_Syto62_1.lsm	614.36	0.955
	40x_cdrAlecB_pJNlecB0.05%ara_LecBFITC_HHATRITC_Syto62_1.lsm	496.59	0.959
	40x_cdrAlecB_pJNlecB0.05%ara_LecBFITC_HHATRITC_Syto62_1.lsm	457.08	0.963
	40x_cdrAlecB_pJNlecB0.05%ara_LecBFITC_HHATRITC_Syto62_1.lsm	429.97	0.967
	40x_cdrAlecB_pJNlecB0.05%ara_LecBFITC_HHATRITC_Syto62_1.lsm	408.33	0.971
	40x_cdrAlecB_pJNlecB0.05%ara_LecBFITC_HHATRITC_Syto62_1.lsm	380.84	0.975
	40x_cdrAlecB_pJNlecB0.05%ara_LecBFITC_HHATRITC_Syto62_1.lsm	376.61	0.979
	40x_cdrAlecB_pJNlecB0.05%ara_LecBFITC_HHATRITC_Syto62_1.lsm	365.03	0.984
	40x_cdrAlecB_pJNlecB0.05%ara_LecBFITC_HHATRITC_Syto62_1.lsm	376.61	0.988
	40x_cdrAlecB_pJNlecB0.05%ara_LecBFITC_HHATRITC_Syto62_1.lsm	382.01	0.992
	40x_cdrAlecB_pJNlecB0.05%ara_LecBFITC_HHATRITC_Syto62_1.lsm	388.53	0.996
	40x_cdrAlecB_pJNlecB0.05%ara_LecBFITC_HHATRITC_Syto62_1.lsm	379.68	1
	Item Name	Intensity	Normalized Distance
	40x_cdrAlecB_pJNlecB0.05%ara_LecBFITC_HHATRITC_Syto62_1.lsm	365.9	0
	40x_cdrAlecB_pJNlecB0.05%ara_LecBFITC_HHATRITC_Syto62_1.lsm	379.75	0.00378
	40x_cdrAlecB_pJNlecB0.05%ara_LecBFITC_HHATRITC_Syto62_1.lsm	400.97	0.00755
	40x_cdrAlecB_pJNlecB0.05%ara_LecBFITC_HHATRITC_Syto62_1.lsm	423.95	0.0113
	40x_cdrAlecB_pJNlecB0.05%ara_LecBFITC_HHATRITC_Syto62_1.lsm	438.55	0.0151
	40x_cdrAlecB_pJNlecB0.05%ara_LecBFITC_HHATRITC_Syto62_1.lsm	453.61	0.0189
	40x_cdrAlecB_pJNlecB0.05%ara_LecBFITC_HHATRITC_Syto62_1.lsm	468.71	0.0227
	40x_cdrAlecB_pJNlecB0.05%ara_LecBFITC_HHATRITC_Syto62_1.lsm	490.94	0.0264
	40x_cdrAlecB_pJNlecB0.05%ara_LecBFITC_HHATRITC_Syto62_1.lsm	531.66	0.0302
	40x_cdrAlecB_pJNlecB0.05%ara_LecBFITC_HHATRITC_Syto62_1.lsm	570.62	0.034
	40x_cdrAlecB_pJNlecB0.05%ara_LecBFITC_HHATRITC_Syto62_1.lsm	594.88	0.0378
	40x_cdrAlecB_pJNlecB0.05%ara_LecBFITC_HHATRITC_Syto62_1.lsm	591.63	0.0415
	40x_cdrAlecB_pJNlecB0.05%ara_LecBFITC_HHATRITC_Syto62_1.lsm	590	0.0453
	40x_cdrAlecB_pJNlecB0.05%ara_LecBFITC_HHATRITC_Syto62_1.lsm	595.35	0.0491
	40x_cdrAlecB_pJNlecB0.05%ara_LecBFITC_HHATRITC_Syto62_1.lsm	608.78	0.0529
	40x_cdrAlecB_pJNlecB0.05%ara_LecBFITC_HHATRITC_Syto62_1.lsm	639.31	0.0566
	40x_cdrAlecB_pJNlecB0.05%ara_LecBFITC_HHATRITC_Syto62_1.lsm	686.91	0.0604
	40x_cdrAlecB_pJNlecB0.05%ara_LecBFITC_HHATRITC_Syto62_1.lsm	764.41	0.0642
	40x_cdrAlecB_pJNlecB0.05%ara_LecBFITC_HHATRITC_Syto62_1.lsm	829.1	0.068
	40x_cdrAlecB_pJNlecB0.05%ara_LecBFITC_HHATRITC_Syto62_1.lsm	888.41	0.0717
	40x_cdrAlecB_pJNlecB0.05%ara_LecBFITC_HHATRITC_Syto62_1.lsm	939.72	0.0755
	40x_cdrAlecB_pJNlecB0.05%ara_LecBFITC_HHATRITC_Syto62_1.lsm	1006.77	0.0793
	40x_cdrAlecB_pJNlecB0.05%ara_LecBFITC_HHATRITC_Syto62_1.lsm	1114.1	0.0831
	40x_cdrAlecB_pJNlecB0.05%ara_LecBFITC_HHATRITC_Syto62_1.lsm	1223.79	0.0868
	40x_cdrAlecB_pJNlecB0.05%ara_LecBFITC_HHATRITC_Syto62_1.lsm	1298.94	0.0906
	40x_cdrAlecB_pJNlecB0.05%ara_LecBFITC_HHATRITC_Syto62_1.lsm	1372.56	0.0944
	40x_cdrAlecB_pJNlecB0.05%ara_LecBFITC_HHATRITC_Syto62_1.lsm	1467.84	0.0982
	40x_cdrAlecB_pJNlecB0.05%ara_LecBFITC_HHATRITC_Syto62_1.lsm	1547.24	0.102
	40x_cdrAlecB_pJNlecB0.05%ara_LecBFITC_HHATRITC_Syto62_1.lsm	1569.07	0.106
	40x_cdrAlecB_pJNlecB0.05%ara_LecBFITC_HHATRITC_Syto62_1.lsm	1543.88	0.109
	40x_cdrAlecB_pJNlecB0.05%ara_LecBFITC_HHATRITC_Syto62_1.lsm	1530.55	0.113
	40x_cdrAlecB_pJNlecB0.05%ara_LecBFITC_HHATRITC_Syto62_1.lsm	1541.56	0.117
	40x_cdrAlecB_pJNlecB0.05%ara_LecBFITC_HHATRITC_Syto62_1.lsm	1568.07	0.121
	40x_cdrAlecB_pJNlecB0.05%ara_LecBFITC_HHATRITC_Syto62_1.lsm	1534.36	0.125
	40x_cdrAlecB_pJNlecB0.05%ara_LecBFITC_HHATRITC_Syto62_1.lsm	1487.67	0.128
	40x_cdrAlecB_pJNlecB0.05%ara_LecBFITC_HHATRITC_Syto62_1.lsm	1453.48	0.132
	40x_cdrAlecB_pJNlecB0.05%ara_LecBFITC_HHATRITC_Syto62_1.lsm	1422.53	0.136
	40x_cdrAlecB_pJNlecB0.05%ara_LecBFITC_HHATRITC_Syto62_1.lsm	1405.34	0.14
	40x_cdrAlecB_pJNlecB0.05%ara_LecBFITC_HHATRITC_Syto62_1.lsm	1426.99	0.143
	40x_cdrAlecB_pJNlecB0.05%ara_LecBFITC_HHATRITC_Syto62_1.lsm	1411.54	0.147
	40x_cdrAlecB_pJNlecB0.05%ara_LecBFITC_HHATRITC_Syto62_1.lsm	1357.76	0.151
	40x_cdrAlecB_pJNlecB0.05%ara_LecBFITC_HHATRITC_Syto62_1.lsm	1336.9	0.155
	40x_cdrAlecB_pJNlecB0.05%ara_LecBFITC_HHATRITC_Syto62_1.lsm	1338.97	0.159
	40x_cdrAlecB_pJNlecB0.05%ara_LecBFITC_HHATRITC_Syto62_1.lsm	1319.13	0.162
	40x_cdrAlecB_pJNlecB0.05%ara_LecBFITC_HHATRITC_Syto62_1.lsm	1259.52	0.166
	40x_cdrAlecB_pJNlecB0.05%ara_LecBFITC_HHATRITC_Syto62_1.lsm	1217.58	0.17
	40x_cdrAlecB_pJNlecB0.05%ara_LecBFITC_HHATRITC_Syto62_1.lsm	1178.52	0.174
	40x_cdrAlecB_pJNlecB0.05%ara_LecBFITC_HHATRITC_Syto62_1.lsm	1153.73	0.177
	40x_cdrAlecB_pJNlecB0.05%ara_LecBFITC_HHATRITC_Syto62_1.lsm	1125.96	0.181
	40x_cdrAlecB_pJNlecB0.05%ara_LecBFITC_HHATRITC_Syto62_1.lsm	1091.25	0.185
	40x_cdrAlecB_pJNlecB0.05%ara_LecBFITC_HHATRITC_Syto62_1.lsm	1082.81	0.189
	40x_cdrAlecB_pJNlecB0.05%ara_LecBFITC_HHATRITC_Syto62_1.lsm	1069.7	0.193
	40x_cdrAlecB_pJNlecB0.05%ara_LecBFITC_HHATRITC_Syto62_1.lsm	1034.03	0.196
	40x_cdrAlecB_pJNlecB0.05%ara_LecBFITC_HHATRITC_Syto62_1.lsm	1013.31	0.2
	40x_cdrAlecB_pJNlecB0.05%ara_LecBFITC_HHATRITC_Syto62_1.lsm	985.5	0.204
	40x_cdrAlecB_pJNlecB0.05%ara_LecBFITC_HHATRITC_Syto62_1.lsm	965.73	0.208
	40x_cdrAlecB_pJNlecB0.05%ara_LecBFITC_HHATRITC_Syto62_1.lsm	954.14	0.211
	40x_cdrAlecB_pJNlecB0.05%ara_LecBFITC_HHATRITC_Syto62_1.lsm	985.12	0.215
	40x_cdrAlecB_pJNlecB0.05%ara_LecBFITC_HHATRITC_Syto62_1.lsm	1004.65	0.219
	40x_cdrAlecB_pJNlecB0.05%ara_LecBFITC_HHATRITC_Syto62_1.lsm	992.58	0.223
	40x_cdrAlecB_pJNlecB0.05%ara_LecBFITC_HHATRITC_Syto62_1.lsm	974.75	0.227
	40x_cdrAlecB_pJNlecB0.05%ara_LecBFITC_HHATRITC_Syto62_1.lsm	962.19	0.23
	40x_cdrAlecB_pJNlecB0.05%ara_LecBFITC_HHATRITC_Syto62_1.lsm	961.13	0.234
	40x_cdrAlecB_pJNlecB0.05%ara_LecBFITC_HHATRITC_Syto62_1.lsm	951.89	0.238
	40x_cdrAlecB_pJNlecB0.05%ara_LecBFITC_HHATRITC_Syto62_1.lsm	930.89	0.242
	40x_cdrAlecB_pJNlecB0.05%ara_LecBFITC_HHATRITC_Syto62_1.lsm	921.85	0.245
	40x_cdrAlecB_pJNlecB0.05%ara_LecBFITC_HHATRITC_Syto62_1.lsm	909.96	0.249
	40x_cdrAlecB_pJNlecB0.05%ara_LecBFITC_HHATRITC_Syto62_1.lsm	891.8	0.253
	40x_cdrAlecB_pJNlecB0.05%ara_LecBFITC_HHATRITC_Syto62_1.lsm	872.03	0.257
	40x_cdrAlecB_pJNlecB0.05%ara_LecBFITC_HHATRITC_Syto62_1.lsm	840.29	0.26
	40x_cdrAlecB_pJNlecB0.05%ara_LecBFITC_HHATRITC_Syto62_1.lsm	833.86	0.264
	40x_cdrAlecB_pJNlecB0.05%ara_LecBFITC_HHATRITC_Syto62_1.lsm	858.43	0.268
	40x_cdrAlecB_pJNlecB0.05%ara_LecBFITC_HHATRITC_Syto62_1.lsm	880.55	0.272
	40x_cdrAlecB_pJNlecB0.05%ara_LecBFITC_HHATRITC_Syto62_1.lsm	884.64	0.276
	40x_cdrAlecB_pJNlecB0.05%ara_LecBFITC_HHATRITC_Syto62_1.lsm	868.39	0.279
	40x_cdrAlecB_pJNlecB0.05%ara_LecBFITC_HHATRITC_Syto62_1.lsm	826.14	0.283
	40x_cdrAlecB_pJNlecB0.05%ara_LecBFITC_HHATRITC_Syto62_1.lsm	778.04	0.287
	40x_cdrAlecB_pJNlecB0.05%ara_LecBFITC_HHATRITC_Syto62_1.lsm	732.99	0.291
	40x_cdrAlecB_pJNlecB0.05%ara_LecBFITC_HHATRITC_Syto62_1.lsm	715.74	0.294
	40x_cdrAlecB_pJNlecB0.05%ara_LecBFITC_HHATRITC_Syto62_1.lsm	731.86	0.298
	40x_cdrAlecB_pJNlecB0.05%ara_LecBFITC_HHATRITC_Syto62_1.lsm	748.35	0.302
	40x_cdrAlecB_pJNlecB0.05%ara_LecBFITC_HHATRITC_Syto62_1.lsm	758.6	0.306
	40x_cdrAlecB_pJNlecB0.05%ara_LecBFITC_HHATRITC_Syto62_1.lsm	741.52	0.31
	40x_cdrAlecB_pJNlecB0.05%ara_LecBFITC_HHATRITC_Syto62_1.lsm	687.73	0.313
	40x_cdrAlecB_pJNlecB0.05%ara_LecBFITC_HHATRITC_Syto62_1.lsm	638.71	0.317
	40x_cdrAlecB_pJNlecB0.05%ara_LecBFITC_HHATRITC_Syto62_1.lsm	621.18	0.321
	40x_cdrAlecB_pJNlecB0.05%ara_LecBFITC_HHATRITC_Syto62_1.lsm	621.22	0.325
	40x_cdrAlecB_pJNlecB0.05%ara_LecBFITC_HHATRITC_Syto62_1.lsm	621.05	0.328
	40x_cdrAlecB_pJNlecB0.05%ara_LecBFITC_HHATRITC_Syto62_1.lsm	608.46	0.332
	40x_cdrAlecB_pJNlecB0.05%ara_LecBFITC_HHATRITC_Syto62_1.lsm	599.69	0.336
	40x_cdrAlecB_pJNlecB0.05%ara_LecBFITC_HHATRITC_Syto62_1.lsm	604.22	0.34
	40x_cdrAlecB_pJNlecB0.05%ara_LecBFITC_HHATRITC_Syto62_1.lsm	610.64	0.344
	40x_cdrAlecB_pJNlecB0.05%ara_LecBFITC_HHATRITC_Syto62_1.lsm	613.06	0.347
	40x_cdrAlecB_pJNlecB0.05%ara_LecBFITC_HHATRITC_Syto62_1.lsm	613.11	0.351
	40x_cdrAlecB_pJNlecB0.05%ara_LecBFITC_HHATRITC_Syto62_1.lsm	619.32	0.355
	40x_cdrAlecB_pJNlecB0.05%ara_LecBFITC_HHATRITC_Syto62_1.lsm	630.64	0.359
	40x_cdrAlecB_pJNlecB0.05%ara_LecBFITC_HHATRITC_Syto62_1.lsm	632.01	0.362
	40x_cdrAlecB_pJNlecB0.05%ara_LecBFITC_HHATRITC_Syto62_1.lsm	624.43	0.366
	40x_cdrAlecB_pJNlecB0.05%ara_LecBFITC_HHATRITC_Syto62_1.lsm	627.68	0.37
	40x_cdrAlecB_pJNlecB0.05%ara_LecBFITC_HHATRITC_Syto62_1.lsm	648.02	0.374
	40x_cdrAlecB_pJNlecB0.05%ara_LecBFITC_HHATRITC_Syto62_1.lsm	646.16	0.378
	40x_cdrAlecB_pJNlecB0.05%ara_LecBFITC_HHATRITC_Syto62_1.lsm	632.39	0.381
	40x_cdrAlecB_pJNlecB0.05%ara_LecBFITC_HHATRITC_Syto62_1.lsm	649.44	0.385
	40x_cdrAlecB_pJNlecB0.05%ara_LecBFITC_HHATRITC_Syto62_1.lsm	672.17	0.389
	40x_cdrAlecB_pJNlecB0.05%ara_LecBFITC_HHATRITC_Syto62_1.lsm	668.11	0.393
	40x_cdrAlecB_pJNlecB0.05%ara_LecBFITC_HHATRITC_Syto62_1.lsm	649.28	0.396
	40x_cdrAlecB_pJNlecB0.05%ara_LecBFITC_HHATRITC_Syto62_1.lsm	626.62	0.4
	40x_cdrAlecB_pJNlecB0.05%ara_LecBFITC_HHATRITC_Syto62_1.lsm	609.35	0.404
	40x_cdrAlecB_pJNlecB0.05%ara_LecBFITC_HHATRITC_Syto62_1.lsm	606.84	0.408
	40x_cdrAlecB_pJNlecB0.05%ara_LecBFITC_HHATRITC_Syto62_1.lsm	618.6	0.412
	40x_cdrAlecB_pJNlecB0.05%ara_LecBFITC_HHATRITC_Syto62_1.lsm	627.74	0.415
	40x_cdrAlecB_pJNlecB0.05%ara_LecBFITC_HHATRITC_Syto62_1.lsm	638.33	0.419
	40x_cdrAlecB_pJNlecB0.05%ara_LecBFITC_HHATRITC_Syto62_1.lsm	634.18	0.423
	40x_cdrAlecB_pJNlecB0.05%ara_LecBFITC_HHATRITC_Syto62_1.lsm	631.43	0.427
	40x_cdrAlecB_pJNlecB0.05%ara_LecBFITC_HHATRITC_Syto62_1.lsm	632.88	0.43
	40x_cdrAlecB_pJNlecB0.05%ara_LecBFITC_HHATRITC_Syto62_1.lsm	656.62	0.434
	40x_cdrAlecB_pJNlecB0.05%ara_LecBFITC_HHATRITC_Syto62_1.lsm	673.61	0.438
	40x_cdrAlecB_pJNlecB0.05%ara_LecBFITC_HHATRITC_Syto62_1.lsm	683.58	0.442
	40x_cdrAlecB_pJNlecB0.05%ara_LecBFITC_HHATRITC_Syto62_1.lsm	681.35	0.445
	40x_cdrAlecB_pJNlecB0.05%ara_LecBFITC_HHATRITC_Syto62_1.lsm	656.19	0.449
	40x_cdrAlecB_pJNlecB0.05%ara_LecBFITC_HHATRITC_Syto62_1.lsm	646.6	0.453
	40x_cdrAlecB_pJNlecB0.05%ara_LecBFITC_HHATRITC_Syto62_1.lsm	655.26	0.457
	40x_cdrAlecB_pJNlecB0.05%ara_LecBFITC_HHATRITC_Syto62_1.lsm	665.25	0.461
	40x_cdrAlecB_pJNlecB0.05%ara_LecBFITC_HHATRITC_Syto62_1.lsm	648.37	0.464
	40x_cdrAlecB_pJNlecB0.05%ara_LecBFITC_HHATRITC_Syto62_1.lsm	627.64	0.468
	40x_cdrAlecB_pJNlecB0.05%ara_LecBFITC_HHATRITC_Syto62_1.lsm	602.53	0.472
	40x_cdrAlecB_pJNlecB0.05%ara_LecBFITC_HHATRITC_Syto62_1.lsm	588.38	0.476
	40x_cdrAlecB_pJNlecB0.05%ara_LecBFITC_HHATRITC_Syto62_1.lsm	578.65	0.479
	40x_cdrAlecB_pJNlecB0.05%ara_LecBFITC_HHATRITC_Syto62_1.lsm	574.26	0.483
	40x_cdrAlecB_pJNlecB0.05%ara_LecBFITC_HHATRITC_Syto62_1.lsm	554.74	0.487
	40x_cdrAlecB_pJNlecB0.05%ara_LecBFITC_HHATRITC_Syto62_1.lsm	543.41	0.491
	40x_cdrAlecB_pJNlecB0.05%ara_LecBFITC_HHATRITC_Syto62_1.lsm	563.7	0.495
	40x_cdrAlecB_pJNlecB0.05%ara_LecBFITC_HHATRITC_Syto62_1.lsm	587.1	0.498
	40x_cdrAlecB_pJNlecB0.05%ara_LecBFITC_HHATRITC_Syto62_1.lsm	583.85	0.502
	40x_cdrAlecB_pJNlecB0.05%ara_LecBFITC_HHATRITC_Syto62_1.lsm	581.05	0.506
	40x_cdrAlecB_pJNlecB0.05%ara_LecBFITC_HHATRITC_Syto62_1.lsm	591.84	0.51
	40x_cdrAlecB_pJNlecB0.05%ara_LecBFITC_HHATRITC_Syto62_1.lsm	582.24	0.513
	40x_cdrAlecB_pJNlecB0.05%ara_LecBFITC_HHATRITC_Syto62_1.lsm	579.81	0.517
	40x_cdrAlecB_pJNlecB0.05%ara_LecBFITC_HHATRITC_Syto62_1.lsm	596.81	0.521
	40x_cdrAlecB_pJNlecB0.05%ara_LecBFITC_HHATRITC_Syto62_1.lsm	634.76	0.525
	40x_cdrAlecB_pJNlecB0.05%ara_LecBFITC_HHATRITC_Syto62_1.lsm	683.91	0.529
	40x_cdrAlecB_pJNlecB0.05%ara_LecBFITC_HHATRITC_Syto62_1.lsm	719.99	0.532
	40x_cdrAlecB_pJNlecB0.05%ara_LecBFITC_HHATRITC_Syto62_1.lsm	741.03	0.536
	40x_cdrAlecB_pJNlecB0.05%ara_LecBFITC_HHATRITC_Syto62_1.lsm	763.23	0.54
	40x_cdrAlecB_pJNlecB0.05%ara_LecBFITC_HHATRITC_Syto62_1.lsm	815.76	0.544
	40x_cdrAlecB_pJNlecB0.05%ara_LecBFITC_HHATRITC_Syto62_1.lsm	870.2	0.547
	40x_cdrAlecB_pJNlecB0.05%ara_LecBFITC_HHATRITC_Syto62_1.lsm	885.09	0.551
	40x_cdrAlecB_pJNlecB0.05%ara_LecBFITC_HHATRITC_Syto62_1.lsm	884.15	0.555
	40x_cdrAlecB_pJNlecB0.05%ara_LecBFITC_HHATRITC_Syto62_1.lsm	886.14	0.559
	40x_cdrAlecB_pJNlecB0.05%ara_LecBFITC_HHATRITC_Syto62_1.lsm	896.88	0.563
	40x_cdrAlecB_pJNlecB0.05%ara_LecBFITC_HHATRITC_Syto62_1.lsm	904.14	0.566
	40x_cdrAlecB_pJNlecB0.05%ara_LecBFITC_HHATRITC_Syto62_1.lsm	897.82	0.57
	40x_cdrAlecB_pJNlecB0.05%ara_LecBFITC_HHATRITC_Syto62_1.lsm	864.09	0.574
	40x_cdrAlecB_pJNlecB0.05%ara_LecBFITC_HHATRITC_Syto62_1.lsm	832.18	0.578
	40x_cdrAlecB_pJNlecB0.05%ara_LecBFITC_HHATRITC_Syto62_1.lsm	834.44	0.581
	40x_cdrAlecB_pJNlecB0.05%ara_LecBFITC_HHATRITC_Syto62_1.lsm	865.27	0.585
	40x_cdrAlecB_pJNlecB0.05%ara_LecBFITC_HHATRITC_Syto62_1.lsm	861.44	0.589
	40x_cdrAlecB_pJNlecB0.05%ara_LecBFITC_HHATRITC_Syto62_1.lsm	812.22	0.593
	40x_cdrAlecB_pJNlecB0.05%ara_LecBFITC_HHATRITC_Syto62_1.lsm	803.71	0.597
	40x_cdrAlecB_pJNlecB0.05%ara_LecBFITC_HHATRITC_Syto62_1.lsm	831.63	0.6
	40x_cdrAlecB_pJNlecB0.05%ara_LecBFITC_HHATRITC_Syto62_1.lsm	876.67	0.604
	40x_cdrAlecB_pJNlecB0.05%ara_LecBFITC_HHATRITC_Syto62_1.lsm	899.76	0.608
	40x_cdrAlecB_pJNlecB0.05%ara_LecBFITC_HHATRITC_Syto62_1.lsm	925.82	0.612
	40x_cdrAlecB_pJNlecB0.05%ara_LecBFITC_HHATRITC_Syto62_1.lsm	938.55	0.615
	40x_cdrAlecB_pJNlecB0.05%ara_LecBFITC_HHATRITC_Syto62_1.lsm	918.27	0.619
	40x_cdrAlecB_pJNlecB0.05%ara_LecBFITC_HHATRITC_Syto62_1.lsm	890.78	0.623
	40x_cdrAlecB_pJNlecB0.05%ara_LecBFITC_HHATRITC_Syto62_1.lsm	888.73	0.627
	40x_cdrAlecB_pJNlecB0.05%ara_LecBFITC_HHATRITC_Syto62_1.lsm	916.66	0.63
	40x_cdrAlecB_pJNlecB0.05%ara_LecBFITC_HHATRITC_Syto62_1.lsm	939.68	0.634
	40x_cdrAlecB_pJNlecB0.05%ara_LecBFITC_HHATRITC_Syto62_1.lsm	939.47	0.638
	40x_cdrAlecB_pJNlecB0.05%ara_LecBFITC_HHATRITC_Syto62_1.lsm	936.1	0.642
	40x_cdrAlecB_pJNlecB0.05%ara_LecBFITC_HHATRITC_Syto62_1.lsm	962.78	0.646
	40x_cdrAlecB_pJNlecB0.05%ara_LecBFITC_HHATRITC_Syto62_1.lsm	1013.07	0.649
	40x_cdrAlecB_pJNlecB0.05%ara_LecBFITC_HHATRITC_Syto62_1.lsm	1034.01	0.653
	40x_cdrAlecB_pJNlecB0.05%ara_LecBFITC_HHATRITC_Syto62_1.lsm	1041.62	0.657
	40x_cdrAlecB_pJNlecB0.05%ara_LecBFITC_HHATRITC_Syto62_1.lsm	1065.59	0.661
	40x_cdrAlecB_pJNlecB0.05%ara_LecBFITC_HHATRITC_Syto62_1.lsm	1066.39	0.664
	40x_cdrAlecB_pJNlecB0.05%ara_LecBFITC_HHATRITC_Syto62_1.lsm	1050.05	0.668
	40x_cdrAlecB_pJNlecB0.05%ara_LecBFITC_HHATRITC_Syto62_1.lsm	1056.05	0.672
	40x_cdrAlecB_pJNlecB0.05%ara_LecBFITC_HHATRITC_Syto62_1.lsm	1094.53	0.676
	40x_cdrAlecB_pJNlecB0.05%ara_LecBFITC_HHATRITC_Syto62_1.lsm	1104.61	0.68
	40x_cdrAlecB_pJNlecB0.05%ara_LecBFITC_HHATRITC_Syto62_1.lsm	1108.86	0.683
	40x_cdrAlecB_pJNlecB0.05%ara_LecBFITC_HHATRITC_Syto62_1.lsm	1131.62	0.687
	40x_cdrAlecB_pJNlecB0.05%ara_LecBFITC_HHATRITC_Syto62_1.lsm	1188.54	0.691
	40x_cdrAlecB_pJNlecB0.05%ara_LecBFITC_HHATRITC_Syto62_1.lsm	1228.59	0.695
	40x_cdrAlecB_pJNlecB0.05%ara_LecBFITC_HHATRITC_Syto62_1.lsm	1222.97	0.698
	40x_cdrAlecB_pJNlecB0.05%ara_LecBFITC_HHATRITC_Syto62_1.lsm	1231.7	0.702
	40x_cdrAlecB_pJNlecB0.05%ara_LecBFITC_HHATRITC_Syto62_1.lsm	1263.88	0.706
	40x_cdrAlecB_pJNlecB0.05%ara_LecBFITC_HHATRITC_Syto62_1.lsm	1285.23	0.71
	40x_cdrAlecB_pJNlecB0.05%ara_LecBFITC_HHATRITC_Syto62_1.lsm	1312.72	0.714
	40x_cdrAlecB_pJNlecB0.05%ara_LecBFITC_HHATRITC_Syto62_1.lsm	1341.92	0.717
	40x_cdrAlecB_pJNlecB0.05%ara_LecBFITC_HHATRITC_Syto62_1.lsm	1349.39	0.721
	40x_cdrAlecB_pJNlecB0.05%ara_LecBFITC_HHATRITC_Syto62_1.lsm	1332.34	0.725
	40x_cdrAlecB_pJNlecB0.05%ara_LecBFITC_HHATRITC_Syto62_1.lsm	1282.23	0.729
	40x_cdrAlecB_pJNlecB0.05%ara_LecBFITC_HHATRITC_Syto62_1.lsm	1241.69	0.732
	40x_cdrAlecB_pJNlecB0.05%ara_LecBFITC_HHATRITC_Syto62_1.lsm	1277.34	0.736
	40x_cdrAlecB_pJNlecB0.05%ara_LecBFITC_HHATRITC_Syto62_1.lsm	1340	0.74
	40x_cdrAlecB_pJNlecB0.05%ara_LecBFITC_HHATRITC_Syto62_1.lsm	1395.25	0.744
	40x_cdrAlecB_pJNlecB0.05%ara_LecBFITC_HHATRITC_Syto62_1.lsm	1458.59	0.748
	40x_cdrAlecB_pJNlecB0.05%ara_LecBFITC_HHATRITC_Syto62_1.lsm	1541.45	0.751
	40x_cdrAlecB_pJNlecB0.05%ara_LecBFITC_HHATRITC_Syto62_1.lsm	1551.71	0.755
	40x_cdrAlecB_pJNlecB0.05%ara_LecBFITC_HHATRITC_Syto62_1.lsm	1525.39	0.759
	40x_cdrAlecB_pJNlecB0.05%ara_LecBFITC_HHATRITC_Syto62_1.lsm	1535.8	0.763
	40x_cdrAlecB_pJNlecB0.05%ara_LecBFITC_HHATRITC_Syto62_1.lsm	1597.66	0.766
	40x_cdrAlecB_pJNlecB0.05%ara_LecBFITC_HHATRITC_Syto62_1.lsm	1712.47	0.77
	40x_cdrAlecB_pJNlecB0.05%ara_LecBFITC_HHATRITC_Syto62_1.lsm	1815.78	0.774
	40x_cdrAlecB_pJNlecB0.05%ara_LecBFITC_HHATRITC_Syto62_1.lsm	1887.29	0.778
	40x_cdrAlecB_pJNlecB0.05%ara_LecBFITC_HHATRITC_Syto62_1.lsm	1894.99	0.781
	40x_cdrAlecB_pJNlecB0.05%ara_LecBFITC_HHATRITC_Syto62_1.lsm	1854.86	0.785
	40x_cdrAlecB_pJNlecB0.05%ara_LecBFITC_HHATRITC_Syto62_1.lsm	1764.54	0.789
	40x_cdrAlecB_pJNlecB0.05%ara_LecBFITC_HHATRITC_Syto62_1.lsm	1665.9	0.793
	40x_cdrAlecB_pJNlecB0.05%ara_LecBFITC_HHATRITC_Syto62_1.lsm	1558.14	0.797
	40x_cdrAlecB_pJNlecB0.05%ara_LecBFITC_HHATRITC_Syto62_1.lsm	1464.51	0.8
	40x_cdrAlecB_pJNlecB0.05%ara_LecBFITC_HHATRITC_Syto62_1.lsm	1400.59	0.804
	40x_cdrAlecB_pJNlecB0.05%ara_LecBFITC_HHATRITC_Syto62_1.lsm	1374.94	0.808
	40x_cdrAlecB_pJNlecB0.05%ara_LecBFITC_HHATRITC_Syto62_1.lsm	1361.64	0.812
	40x_cdrAlecB_pJNlecB0.05%ara_LecBFITC_HHATRITC_Syto62_1.lsm	1349.42	0.815
	40x_cdrAlecB_pJNlecB0.05%ara_LecBFITC_HHATRITC_Syto62_1.lsm	1310.44	0.819
	40x_cdrAlecB_pJNlecB0.05%ara_LecBFITC_HHATRITC_Syto62_1.lsm	1271.52	0.823
	40x_cdrAlecB_pJNlecB0.05%ara_LecBFITC_HHATRITC_Syto62_1.lsm	1281.54	0.827
	40x_cdrAlecB_pJNlecB0.05%ara_LecBFITC_HHATRITC_Syto62_1.lsm	1293.92	0.831
	40x_cdrAlecB_pJNlecB0.05%ara_LecBFITC_HHATRITC_Syto62_1.lsm	1239.1	0.834
	40x_cdrAlecB_pJNlecB0.05%ara_LecBFITC_HHATRITC_Syto62_1.lsm	1129.59	0.838
	40x_cdrAlecB_pJNlecB0.05%ara_LecBFITC_HHATRITC_Syto62_1.lsm	1057.89	0.842
	40x_cdrAlecB_pJNlecB0.05%ara_LecBFITC_HHATRITC_Syto62_1.lsm	1036.58	0.846
	40x_cdrAlecB_pJNlecB0.05%ara_LecBFITC_HHATRITC_Syto62_1.lsm	1047.69	0.849
	40x_cdrAlecB_pJNlecB0.05%ara_LecBFITC_HHATRITC_Syto62_1.lsm	1118.93	0.853
	40x_cdrAlecB_pJNlecB0.05%ara_LecBFITC_HHATRITC_Syto62_1.lsm	1226.78	0.857
	40x_cdrAlecB_pJNlecB0.05%ara_LecBFITC_HHATRITC_Syto62_1.lsm	1339.43	0.861
	40x_cdrAlecB_pJNlecB0.05%ara_LecBFITC_HHATRITC_Syto62_1.lsm	1487.29	0.865
	40x_cdrAlecB_pJNlecB0.05%ara_LecBFITC_HHATRITC_Syto62_1.lsm	1701.55	0.868
	40x_cdrAlecB_pJNlecB0.05%ara_LecBFITC_HHATRITC_Syto62_1.lsm	1913.93	0.872
	40x_cdrAlecB_pJNlecB0.05%ara_LecBFITC_HHATRITC_Syto62_1.lsm	1981.55	0.876
	40x_cdrAlecB_pJNlecB0.05%ara_LecBFITC_HHATRITC_Syto62_1.lsm	1877.69	0.88
	40x_cdrAlecB_pJNlecB0.05%ara_LecBFITC_HHATRITC_Syto62_1.lsm	1728.3	0.883
	40x_cdrAlecB_pJNlecB0.05%ara_LecBFITC_HHATRITC_Syto62_1.lsm	1604.56	0.887
	40x_cdrAlecB_pJNlecB0.05%ara_LecBFITC_HHATRITC_Syto62_1.lsm	1515	0.891
	40x_cdrAlecB_pJNlecB0.05%ara_LecBFITC_HHATRITC_Syto62_1.lsm	1473.84	0.895
	40x_cdrAlecB_pJNlecB0.05%ara_LecBFITC_HHATRITC_Syto62_1.lsm	1451.63	0.899
	40x_cdrAlecB_pJNlecB0.05%ara_LecBFITC_HHATRITC_Syto62_1.lsm	1458.57	0.902
	40x_cdrAlecB_pJNlecB0.05%ara_LecBFITC_HHATRITC_Syto62_1.lsm	1472.74	0.906
	40x_cdrAlecB_pJNlecB0.05%ara_LecBFITC_HHATRITC_Syto62_1.lsm	1427.36	0.91
	40x_cdrAlecB_pJNlecB0.05%ara_LecBFITC_HHATRITC_Syto62_1.lsm	1324.93	0.914
	40x_cdrAlecB_pJNlecB0.05%ara_LecBFITC_HHATRITC_Syto62_1.lsm	1191.39	0.917
	40x_cdrAlecB_pJNlecB0.05%ara_LecBFITC_HHATRITC_Syto62_1.lsm	1064.89	0.921
	40x_cdrAlecB_pJNlecB0.05%ara_LecBFITC_HHATRITC_Syto62_1.lsm	949.62	0.925
	40x_cdrAlecB_pJNlecB0.05%ara_LecBFITC_HHATRITC_Syto62_1.lsm	856.13	0.929
	40x_cdrAlecB_pJNlecB0.05%ara_LecBFITC_HHATRITC_Syto62_1.lsm	778.7	0.933
	40x_cdrAlecB_pJNlecB0.05%ara_LecBFITC_HHATRITC_Syto62_1.lsm	711.73	0.936
	40x_cdrAlecB_pJNlecB0.05%ara_LecBFITC_HHATRITC_Syto62_1.lsm	659.84	0.94
	40x_cdrAlecB_pJNlecB0.05%ara_LecBFITC_HHATRITC_Syto62_1.lsm	641.5	0.944
	40x_cdrAlecB_pJNlecB0.05%ara_LecBFITC_HHATRITC_Syto62_1.lsm	647.04	0.948
	40x_cdrAlecB_pJNlecB0.05%ara_LecBFITC_HHATRITC_Syto62_1.lsm	665.58	0.951
	40x_cdrAlecB_pJNlecB0.05%ara_LecBFITC_HHATRITC_Syto62_1.lsm	684.78	0.955
	40x_cdrAlecB_pJNlecB0.05%ara_LecBFITC_HHATRITC_Syto62_1.lsm	701.54	0.959
	40x_cdrAlecB_pJNlecB0.05%ara_LecBFITC_HHATRITC_Syto62_1.lsm	730.61	0.963
	40x_cdrAlecB_pJNlecB0.05%ara_LecBFITC_HHATRITC_Syto62_1.lsm	762.02	0.966
	40x_cdrAlecB_pJNlecB0.05%ara_LecBFITC_HHATRITC_Syto62_1.lsm	787.37	0.97
	40x_cdrAlecB_pJNlecB0.05%ara_LecBFITC_HHATRITC_Syto62_1.lsm	765.84	0.974
	40x_cdrAlecB_pJNlecB0.05%ara_LecBFITC_HHATRITC_Syto62_1.lsm	709.19	0.978
	40x_cdrAlecB_pJNlecB0.05%ara_LecBFITC_HHATRITC_Syto62_1.lsm	647.08	0.982
	40x_cdrAlecB_pJNlecB0.05%ara_LecBFITC_HHATRITC_Syto62_1.lsm	590.09	0.985
	40x_cdrAlecB_pJNlecB0.05%ara_LecBFITC_HHATRITC_Syto62_1.lsm	583.36	0.989
	40x_cdrAlecB_pJNlecB0.05%ara_LecBFITC_HHATRITC_Syto62_1.lsm	603.79	0.993
	40x_cdrAlecB_pJNlecB0.05%ara_LecBFITC_HHATRITC_Syto62_1.lsm	629.5	0.997
	40x_cdrAlecB_pJNlecB0.05%ara_LecBFITC_HHATRITC_Syto62_1.lsm	654.95	1

## Sheet: Figure 6j
Figure 6j	each set of values is the average of line profiles quantified from 3 images, totaling an n=9.
	Item Name	Intensity	Normalized Distance
	40x_dcdrAdlecB_pBADCdrAB_0.05%ara_1.lsm	398	0
	40x_dcdrAdlecB_pBADCdrAB_0.05%ara_1.lsm	465	0.00461
	40x_dcdrAdlecB_pBADCdrAB_0.05%ara_1.lsm	450	0.00922
	40x_dcdrAdlecB_pBADCdrAB_0.05%ara_1.lsm	465	0.0138
	40x_dcdrAdlecB_pBADCdrAB_0.05%ara_1.lsm	399	0.0184
	40x_dcdrAdlecB_pBADCdrAB_0.05%ara_1.lsm	392	0.023
	40x_dcdrAdlecB_pBADCdrAB_0.05%ara_1.lsm	400	0.0276
	40x_dcdrAdlecB_pBADCdrAB_0.05%ara_1.lsm	400	0.0323
	40x_dcdrAdlecB_pBADCdrAB_0.05%ara_1.lsm	438	0.0369
	40x_dcdrAdlecB_pBADCdrAB_0.05%ara_1.lsm	386	0.0415
	40x_dcdrAdlecB_pBADCdrAB_0.05%ara_1.lsm	386	0.0461
	40x_dcdrAdlecB_pBADCdrAB_0.05%ara_1.lsm	393	0.0507
	40x_dcdrAdlecB_pBADCdrAB_0.05%ara_1.lsm	418	0.0553
	40x_dcdrAdlecB_pBADCdrAB_0.05%ara_1.lsm	422	0.0599
	40x_dcdrAdlecB_pBADCdrAB_0.05%ara_1.lsm	427	0.0645
	40x_dcdrAdlecB_pBADCdrAB_0.05%ara_1.lsm	502	0.0691
	40x_dcdrAdlecB_pBADCdrAB_0.05%ara_1.lsm	704	0.0737
	40x_dcdrAdlecB_pBADCdrAB_0.05%ara_1.lsm	844	0.0783
	40x_dcdrAdlecB_pBADCdrAB_0.05%ara_1.lsm	821	0.0829
	40x_dcdrAdlecB_pBADCdrAB_0.05%ara_1.lsm	756	0.0876
	40x_dcdrAdlecB_pBADCdrAB_0.05%ara_1.lsm	663	0.0922
	40x_dcdrAdlecB_pBADCdrAB_0.05%ara_1.lsm	646	0.0968
	40x_dcdrAdlecB_pBADCdrAB_0.05%ara_1.lsm	646	0.101
	40x_dcdrAdlecB_pBADCdrAB_0.05%ara_1.lsm	618	0.106
	40x_dcdrAdlecB_pBADCdrAB_0.05%ara_1.lsm	522	0.111
	40x_dcdrAdlecB_pBADCdrAB_0.05%ara_1.lsm	705	0.115
	40x_dcdrAdlecB_pBADCdrAB_0.05%ara_1.lsm	927	0.12
	40x_dcdrAdlecB_pBADCdrAB_0.05%ara_1.lsm	1117	0.124
	40x_dcdrAdlecB_pBADCdrAB_0.05%ara_1.lsm	1117	0.129
	40x_dcdrAdlecB_pBADCdrAB_0.05%ara_1.lsm	920	0.134
	40x_dcdrAdlecB_pBADCdrAB_0.05%ara_1.lsm	834	0.138
	40x_dcdrAdlecB_pBADCdrAB_0.05%ara_1.lsm	769	0.143
	40x_dcdrAdlecB_pBADCdrAB_0.05%ara_1.lsm	658	0.147
	40x_dcdrAdlecB_pBADCdrAB_0.05%ara_1.lsm	682	0.152
	40x_dcdrAdlecB_pBADCdrAB_0.05%ara_1.lsm	850	0.157
	40x_dcdrAdlecB_pBADCdrAB_0.05%ara_1.lsm	809	0.161
	40x_dcdrAdlecB_pBADCdrAB_0.05%ara_1.lsm	841	0.166
	40x_dcdrAdlecB_pBADCdrAB_0.05%ara_1.lsm	841	0.171
	40x_dcdrAdlecB_pBADCdrAB_0.05%ara_1.lsm	920	0.175
	40x_dcdrAdlecB_pBADCdrAB_0.05%ara_1.lsm	1037	0.18
	40x_dcdrAdlecB_pBADCdrAB_0.05%ara_1.lsm	1037	0.184
	40x_dcdrAdlecB_pBADCdrAB_0.05%ara_1.lsm	1200	0.189
	40x_dcdrAdlecB_pBADCdrAB_0.05%ara_1.lsm	1218	0.194
	40x_dcdrAdlecB_pBADCdrAB_0.05%ara_1.lsm	1446	0.198
	40x_dcdrAdlecB_pBADCdrAB_0.05%ara_1.lsm	1525	0.203
	40x_dcdrAdlecB_pBADCdrAB_0.05%ara_1.lsm	1609	0.207
	40x_dcdrAdlecB_pBADCdrAB_0.05%ara_1.lsm	1263	0.212
	40x_dcdrAdlecB_pBADCdrAB_0.05%ara_1.lsm	1025	0.217
	40x_dcdrAdlecB_pBADCdrAB_0.05%ara_1.lsm	959	0.221
	40x_dcdrAdlecB_pBADCdrAB_0.05%ara_1.lsm	918	0.226
	40x_dcdrAdlecB_pBADCdrAB_0.05%ara_1.lsm	908	0.23
	40x_dcdrAdlecB_pBADCdrAB_0.05%ara_1.lsm	712	0.235
	40x_dcdrAdlecB_pBADCdrAB_0.05%ara_1.lsm	616	0.24
	40x_dcdrAdlecB_pBADCdrAB_0.05%ara_1.lsm	515	0.244
	40x_dcdrAdlecB_pBADCdrAB_0.05%ara_1.lsm	497	0.249
	40x_dcdrAdlecB_pBADCdrAB_0.05%ara_1.lsm	497	0.253
	40x_dcdrAdlecB_pBADCdrAB_0.05%ara_1.lsm	627	0.258
	40x_dcdrAdlecB_pBADCdrAB_0.05%ara_1.lsm	757	0.263
	40x_dcdrAdlecB_pBADCdrAB_0.05%ara_1.lsm	755	0.267
	40x_dcdrAdlecB_pBADCdrAB_0.05%ara_1.lsm	603	0.272
	40x_dcdrAdlecB_pBADCdrAB_0.05%ara_1.lsm	549	0.276
	40x_dcdrAdlecB_pBADCdrAB_0.05%ara_1.lsm	476	0.281
	40x_dcdrAdlecB_pBADCdrAB_0.05%ara_1.lsm	464	0.286
	40x_dcdrAdlecB_pBADCdrAB_0.05%ara_1.lsm	464	0.29
	40x_dcdrAdlecB_pBADCdrAB_0.05%ara_1.lsm	494	0.295
	40x_dcdrAdlecB_pBADCdrAB_0.05%ara_1.lsm	501	0.3
	40x_dcdrAdlecB_pBADCdrAB_0.05%ara_1.lsm	558	0.304
	40x_dcdrAdlecB_pBADCdrAB_0.05%ara_1.lsm	737	0.309
	40x_dcdrAdlecB_pBADCdrAB_0.05%ara_1.lsm	737	0.313
	40x_dcdrAdlecB_pBADCdrAB_0.05%ara_1.lsm	737	0.318
	40x_dcdrAdlecB_pBADCdrAB_0.05%ara_1.lsm	461	0.323
	40x_dcdrAdlecB_pBADCdrAB_0.05%ara_1.lsm	447	0.327
	40x_dcdrAdlecB_pBADCdrAB_0.05%ara_1.lsm	401	0.332
	40x_dcdrAdlecB_pBADCdrAB_0.05%ara_1.lsm	407	0.336
	40x_dcdrAdlecB_pBADCdrAB_0.05%ara_1.lsm	426	0.341
	40x_dcdrAdlecB_pBADCdrAB_0.05%ara_1.lsm	485	0.346
	40x_dcdrAdlecB_pBADCdrAB_0.05%ara_1.lsm	455	0.35
	40x_dcdrAdlecB_pBADCdrAB_0.05%ara_1.lsm	454	0.355
	40x_dcdrAdlecB_pBADCdrAB_0.05%ara_1.lsm	454	0.359
	40x_dcdrAdlecB_pBADCdrAB_0.05%ara_1.lsm	455	0.364
	40x_dcdrAdlecB_pBADCdrAB_0.05%ara_1.lsm	480	0.369
	40x_dcdrAdlecB_pBADCdrAB_0.05%ara_1.lsm	484	0.373
	40x_dcdrAdlecB_pBADCdrAB_0.05%ara_1.lsm	551	0.378
	40x_dcdrAdlecB_pBADCdrAB_0.05%ara_1.lsm	530	0.382
	40x_dcdrAdlecB_pBADCdrAB_0.05%ara_1.lsm	567	0.387
	40x_dcdrAdlecB_pBADCdrAB_0.05%ara_1.lsm	501	0.392
	40x_dcdrAdlecB_pBADCdrAB_0.05%ara_1.lsm	656	0.396
	40x_dcdrAdlecB_pBADCdrAB_0.05%ara_1.lsm	760	0.401
	40x_dcdrAdlecB_pBADCdrAB_0.05%ara_1.lsm	865	0.406
	40x_dcdrAdlecB_pBADCdrAB_0.05%ara_1.lsm	920	0.41
	40x_dcdrAdlecB_pBADCdrAB_0.05%ara_1.lsm	1078	0.415
	40x_dcdrAdlecB_pBADCdrAB_0.05%ara_1.lsm	1172	0.419
	40x_dcdrAdlecB_pBADCdrAB_0.05%ara_1.lsm	962	0.424
	40x_dcdrAdlecB_pBADCdrAB_0.05%ara_1.lsm	861	0.429
	40x_dcdrAdlecB_pBADCdrAB_0.05%ara_1.lsm	792	0.433
	40x_dcdrAdlecB_pBADCdrAB_0.05%ara_1.lsm	734	0.438
	40x_dcdrAdlecB_pBADCdrAB_0.05%ara_1.lsm	781	0.442
	40x_dcdrAdlecB_pBADCdrAB_0.05%ara_1.lsm	734	0.447
	40x_dcdrAdlecB_pBADCdrAB_0.05%ara_1.lsm	563	0.452
	40x_dcdrAdlecB_pBADCdrAB_0.05%ara_1.lsm	510	0.456
	40x_dcdrAdlecB_pBADCdrAB_0.05%ara_1.lsm	510	0.461
	40x_dcdrAdlecB_pBADCdrAB_0.05%ara_1.lsm	520	0.465
	40x_dcdrAdlecB_pBADCdrAB_0.05%ara_1.lsm	512	0.47
	40x_dcdrAdlecB_pBADCdrAB_0.05%ara_1.lsm	615	0.475
	40x_dcdrAdlecB_pBADCdrAB_0.05%ara_1.lsm	831	0.479
	40x_dcdrAdlecB_pBADCdrAB_0.05%ara_1.lsm	833	0.484
	40x_dcdrAdlecB_pBADCdrAB_0.05%ara_1.lsm	767	0.488
	40x_dcdrAdlecB_pBADCdrAB_0.05%ara_1.lsm	726	0.493
	40x_dcdrAdlecB_pBADCdrAB_0.05%ara_1.lsm	572	0.498
	40x_dcdrAdlecB_pBADCdrAB_0.05%ara_1.lsm	540	0.502
	40x_dcdrAdlecB_pBADCdrAB_0.05%ara_1.lsm	532	0.507
	40x_dcdrAdlecB_pBADCdrAB_0.05%ara_1.lsm	562	0.512
	40x_dcdrAdlecB_pBADCdrAB_0.05%ara_1.lsm	471	0.516
	40x_dcdrAdlecB_pBADCdrAB_0.05%ara_1.lsm	460	0.521
	40x_dcdrAdlecB_pBADCdrAB_0.05%ara_1.lsm	499	0.525
	40x_dcdrAdlecB_pBADCdrAB_0.05%ara_1.lsm	606	0.53
	40x_dcdrAdlecB_pBADCdrAB_0.05%ara_1.lsm	683	0.535
	40x_dcdrAdlecB_pBADCdrAB_0.05%ara_1.lsm	748	0.539
	40x_dcdrAdlecB_pBADCdrAB_0.05%ara_1.lsm	789	0.544
	40x_dcdrAdlecB_pBADCdrAB_0.05%ara_1.lsm	834	0.548
	40x_dcdrAdlecB_pBADCdrAB_0.05%ara_1.lsm	858	0.553
	40x_dcdrAdlecB_pBADCdrAB_0.05%ara_1.lsm	844	0.558
	40x_dcdrAdlecB_pBADCdrAB_0.05%ara_1.lsm	750	0.562
	40x_dcdrAdlecB_pBADCdrAB_0.05%ara_1.lsm	968	0.567
	40x_dcdrAdlecB_pBADCdrAB_0.05%ara_1.lsm	1216	0.571
	40x_dcdrAdlecB_pBADCdrAB_0.05%ara_1.lsm	1482	0.576
	40x_dcdrAdlecB_pBADCdrAB_0.05%ara_1.lsm	1452	0.581
	40x_dcdrAdlecB_pBADCdrAB_0.05%ara_1.lsm	1185	0.585
	40x_dcdrAdlecB_pBADCdrAB_0.05%ara_1.lsm	1002	0.59
	40x_dcdrAdlecB_pBADCdrAB_0.05%ara_1.lsm	1102	0.594
	40x_dcdrAdlecB_pBADCdrAB_0.05%ara_1.lsm	1172	0.599
	40x_dcdrAdlecB_pBADCdrAB_0.05%ara_1.lsm	1213	0.604
	40x_dcdrAdlecB_pBADCdrAB_0.05%ara_1.lsm	1226	0.608
	40x_dcdrAdlecB_pBADCdrAB_0.05%ara_1.lsm	1155	0.613
	40x_dcdrAdlecB_pBADCdrAB_0.05%ara_1.lsm	651	0.618
	40x_dcdrAdlecB_pBADCdrAB_0.05%ara_1.lsm	565	0.622
	40x_dcdrAdlecB_pBADCdrAB_0.05%ara_1.lsm	514	0.627
	40x_dcdrAdlecB_pBADCdrAB_0.05%ara_1.lsm	481	0.631
	40x_dcdrAdlecB_pBADCdrAB_0.05%ara_1.lsm	492	0.636
	40x_dcdrAdlecB_pBADCdrAB_0.05%ara_1.lsm	419	0.641
	40x_dcdrAdlecB_pBADCdrAB_0.05%ara_1.lsm	402	0.645
	40x_dcdrAdlecB_pBADCdrAB_0.05%ara_1.lsm	397	0.65
	40x_dcdrAdlecB_pBADCdrAB_0.05%ara_1.lsm	427	0.654
	40x_dcdrAdlecB_pBADCdrAB_0.05%ara_1.lsm	514	0.659
	40x_dcdrAdlecB_pBADCdrAB_0.05%ara_1.lsm	517	0.664
	40x_dcdrAdlecB_pBADCdrAB_0.05%ara_1.lsm	527	0.668
	40x_dcdrAdlecB_pBADCdrAB_0.05%ara_1.lsm	508	0.673
	40x_dcdrAdlecB_pBADCdrAB_0.05%ara_1.lsm	476	0.677
	40x_dcdrAdlecB_pBADCdrAB_0.05%ara_1.lsm	476	0.682
	40x_dcdrAdlecB_pBADCdrAB_0.05%ara_1.lsm	473	0.687
	40x_dcdrAdlecB_pBADCdrAB_0.05%ara_1.lsm	458	0.691
	40x_dcdrAdlecB_pBADCdrAB_0.05%ara_1.lsm	422	0.696
	40x_dcdrAdlecB_pBADCdrAB_0.05%ara_1.lsm	412	0.7
	40x_dcdrAdlecB_pBADCdrAB_0.05%ara_1.lsm	412	0.705
	40x_dcdrAdlecB_pBADCdrAB_0.05%ara_1.lsm	448	0.71
	40x_dcdrAdlecB_pBADCdrAB_0.05%ara_1.lsm	451	0.714
	40x_dcdrAdlecB_pBADCdrAB_0.05%ara_1.lsm	367	0.719
	40x_dcdrAdlecB_pBADCdrAB_0.05%ara_1.lsm	357	0.724
	40x_dcdrAdlecB_pBADCdrAB_0.05%ara_1.lsm	360	0.728
	40x_dcdrAdlecB_pBADCdrAB_0.05%ara_1.lsm	386	0.733
	40x_dcdrAdlecB_pBADCdrAB_0.05%ara_1.lsm	412	0.737
	40x_dcdrAdlecB_pBADCdrAB_0.05%ara_1.lsm	498	0.742
	40x_dcdrAdlecB_pBADCdrAB_0.05%ara_1.lsm	559	0.747
	40x_dcdrAdlecB_pBADCdrAB_0.05%ara_1.lsm	563	0.751
	40x_dcdrAdlecB_pBADCdrAB_0.05%ara_1.lsm	622	0.756
	40x_dcdrAdlecB_pBADCdrAB_0.05%ara_1.lsm	893	0.76
	40x_dcdrAdlecB_pBADCdrAB_0.05%ara_1.lsm	1091	0.765
	40x_dcdrAdlecB_pBADCdrAB_0.05%ara_1.lsm	1118	0.77
	40x_dcdrAdlecB_pBADCdrAB_0.05%ara_1.lsm	906	0.774
	40x_dcdrAdlecB_pBADCdrAB_0.05%ara_1.lsm	807	0.779
	40x_dcdrAdlecB_pBADCdrAB_0.05%ara_1.lsm	632	0.783
	40x_dcdrAdlecB_pBADCdrAB_0.05%ara_1.lsm	632	0.788
	40x_dcdrAdlecB_pBADCdrAB_0.05%ara_1.lsm	612	0.793
	40x_dcdrAdlecB_pBADCdrAB_0.05%ara_1.lsm	691	0.797
	40x_dcdrAdlecB_pBADCdrAB_0.05%ara_1.lsm	691	0.802
	40x_dcdrAdlecB_pBADCdrAB_0.05%ara_1.lsm	721	0.806
	40x_dcdrAdlecB_pBADCdrAB_0.05%ara_1.lsm	610	0.811
	40x_dcdrAdlecB_pBADCdrAB_0.05%ara_1.lsm	508	0.816
	40x_dcdrAdlecB_pBADCdrAB_0.05%ara_1.lsm	419	0.82
	40x_dcdrAdlecB_pBADCdrAB_0.05%ara_1.lsm	364	0.825
	40x_dcdrAdlecB_pBADCdrAB_0.05%ara_1.lsm	351	0.829
	40x_dcdrAdlecB_pBADCdrAB_0.05%ara_1.lsm	369	0.834
	40x_dcdrAdlecB_pBADCdrAB_0.05%ara_1.lsm	382	0.839
	40x_dcdrAdlecB_pBADCdrAB_0.05%ara_1.lsm	414	0.843
	40x_dcdrAdlecB_pBADCdrAB_0.05%ara_1.lsm	456	0.848
	40x_dcdrAdlecB_pBADCdrAB_0.05%ara_1.lsm	380	0.853
	40x_dcdrAdlecB_pBADCdrAB_0.05%ara_1.lsm	363	0.857
	40x_dcdrAdlecB_pBADCdrAB_0.05%ara_1.lsm	362	0.862
	40x_dcdrAdlecB_pBADCdrAB_0.05%ara_1.lsm	460	0.866
	40x_dcdrAdlecB_pBADCdrAB_0.05%ara_1.lsm	492	0.871
	40x_dcdrAdlecB_pBADCdrAB_0.05%ara_1.lsm	554	0.876
	40x_dcdrAdlecB_pBADCdrAB_0.05%ara_1.lsm	805	0.88
	40x_dcdrAdlecB_pBADCdrAB_0.05%ara_1.lsm	830	0.885
	40x_dcdrAdlecB_pBADCdrAB_0.05%ara_1.lsm	635	0.889
	40x_dcdrAdlecB_pBADCdrAB_0.05%ara_1.lsm	588	0.894
	40x_dcdrAdlecB_pBADCdrAB_0.05%ara_1.lsm	546	0.899
	40x_dcdrAdlecB_pBADCdrAB_0.05%ara_1.lsm	537	0.903
	40x_dcdrAdlecB_pBADCdrAB_0.05%ara_1.lsm	447	0.908
	40x_dcdrAdlecB_pBADCdrAB_0.05%ara_1.lsm	405	0.912
	40x_dcdrAdlecB_pBADCdrAB_0.05%ara_1.lsm	388	0.917
	40x_dcdrAdlecB_pBADCdrAB_0.05%ara_1.lsm	412	0.922
	40x_dcdrAdlecB_pBADCdrAB_0.05%ara_1.lsm	465	0.926
	40x_dcdrAdlecB_pBADCdrAB_0.05%ara_1.lsm	509	0.931
	40x_dcdrAdlecB_pBADCdrAB_0.05%ara_1.lsm	491	0.935
	40x_dcdrAdlecB_pBADCdrAB_0.05%ara_1.lsm	511	0.94
	40x_dcdrAdlecB_pBADCdrAB_0.05%ara_1.lsm	525	0.945
	40x_dcdrAdlecB_pBADCdrAB_0.05%ara_1.lsm	627	0.949
	40x_dcdrAdlecB_pBADCdrAB_0.05%ara_1.lsm	471	0.954
	40x_dcdrAdlecB_pBADCdrAB_0.05%ara_1.lsm	452	0.959
	40x_dcdrAdlecB_pBADCdrAB_0.05%ara_1.lsm	441	0.963
	40x_dcdrAdlecB_pBADCdrAB_0.05%ara_1.lsm	451	0.968
	40x_dcdrAdlecB_pBADCdrAB_0.05%ara_1.lsm	486	0.972
	40x_dcdrAdlecB_pBADCdrAB_0.05%ara_1.lsm	655	0.977
	40x_dcdrAdlecB_pBADCdrAB_0.05%ara_1.lsm	741	0.982
	40x_dcdrAdlecB_pBADCdrAB_0.05%ara_1.lsm	751	0.986
	40x_dcdrAdlecB_pBADCdrAB_0.05%ara_1.lsm	552	0.991
	40x_dcdrAdlecB_pBADCdrAB_0.05%ara_1.lsm	636	0.995
	40x_dcdrAdlecB_pBADCdrAB_0.05%ara_1.lsm	741	1
	Item Name	Intensity	Normalized Distance
	40x_dcdrAdlecB_pBADCdrAB_0.05%ara_1.lsm	509	0
	40x_dcdrAdlecB_pBADCdrAB_0.05%ara_1.lsm	480	0.00461
	40x_dcdrAdlecB_pBADCdrAB_0.05%ara_1.lsm	466	0.00922
	40x_dcdrAdlecB_pBADCdrAB_0.05%ara_1.lsm	408	0.0138
	40x_dcdrAdlecB_pBADCdrAB_0.05%ara_1.lsm	408	0.0184
	40x_dcdrAdlecB_pBADCdrAB_0.05%ara_1.lsm	460	0.023
	40x_dcdrAdlecB_pBADCdrAB_0.05%ara_1.lsm	558	0.0276
	40x_dcdrAdlecB_pBADCdrAB_0.05%ara_1.lsm	630	0.0323
	40x_dcdrAdlecB_pBADCdrAB_0.05%ara_1.lsm	533	0.0369
	40x_dcdrAdlecB_pBADCdrAB_0.05%ara_1.lsm	504	0.0415
	40x_dcdrAdlecB_pBADCdrAB_0.05%ara_1.lsm	477	0.0461
	40x_dcdrAdlecB_pBADCdrAB_0.05%ara_1.lsm	467	0.0507
	40x_dcdrAdlecB_pBADCdrAB_0.05%ara_1.lsm	467	0.0553
	40x_dcdrAdlecB_pBADCdrAB_0.05%ara_1.lsm	503	0.0599
	40x_dcdrAdlecB_pBADCdrAB_0.05%ara_1.lsm	503	0.0645
	40x_dcdrAdlecB_pBADCdrAB_0.05%ara_1.lsm	484	0.0691
	40x_dcdrAdlecB_pBADCdrAB_0.05%ara_1.lsm	484	0.0737
	40x_dcdrAdlecB_pBADCdrAB_0.05%ara_1.lsm	453	0.0783
	40x_dcdrAdlecB_pBADCdrAB_0.05%ara_1.lsm	454	0.0829
	40x_dcdrAdlecB_pBADCdrAB_0.05%ara_1.lsm	443	0.0876
	40x_dcdrAdlecB_pBADCdrAB_0.05%ara_1.lsm	390	0.0922
	40x_dcdrAdlecB_pBADCdrAB_0.05%ara_1.lsm	369	0.0968
	40x_dcdrAdlecB_pBADCdrAB_0.05%ara_1.lsm	383	0.101
	40x_dcdrAdlecB_pBADCdrAB_0.05%ara_1.lsm	424	0.106
	40x_dcdrAdlecB_pBADCdrAB_0.05%ara_1.lsm	427	0.111
	40x_dcdrAdlecB_pBADCdrAB_0.05%ara_1.lsm	453	0.115
	40x_dcdrAdlecB_pBADCdrAB_0.05%ara_1.lsm	421	0.12
	40x_dcdrAdlecB_pBADCdrAB_0.05%ara_1.lsm	589	0.124
	40x_dcdrAdlecB_pBADCdrAB_0.05%ara_1.lsm	643	0.129
	40x_dcdrAdlecB_pBADCdrAB_0.05%ara_1.lsm	705	0.134
	40x_dcdrAdlecB_pBADCdrAB_0.05%ara_1.lsm	705	0.138
	40x_dcdrAdlecB_pBADCdrAB_0.05%ara_1.lsm	987	0.143
	40x_dcdrAdlecB_pBADCdrAB_0.05%ara_1.lsm	1163	0.147
	40x_dcdrAdlecB_pBADCdrAB_0.05%ara_1.lsm	1261	0.152
	40x_dcdrAdlecB_pBADCdrAB_0.05%ara_1.lsm	1360	0.157
	40x_dcdrAdlecB_pBADCdrAB_0.05%ara_1.lsm	1360	0.161
	40x_dcdrAdlecB_pBADCdrAB_0.05%ara_1.lsm	1495	0.166
	40x_dcdrAdlecB_pBADCdrAB_0.05%ara_1.lsm	1627	0.171
	40x_dcdrAdlecB_pBADCdrAB_0.05%ara_1.lsm	1547	0.175
	40x_dcdrAdlecB_pBADCdrAB_0.05%ara_1.lsm	1497	0.18
	40x_dcdrAdlecB_pBADCdrAB_0.05%ara_1.lsm	959	0.184
	40x_dcdrAdlecB_pBADCdrAB_0.05%ara_1.lsm	984	0.189
	40x_dcdrAdlecB_pBADCdrAB_0.05%ara_1.lsm	926	0.194
	40x_dcdrAdlecB_pBADCdrAB_0.05%ara_1.lsm	852	0.198
	40x_dcdrAdlecB_pBADCdrAB_0.05%ara_1.lsm	694	0.203
	40x_dcdrAdlecB_pBADCdrAB_0.05%ara_1.lsm	673	0.207
	40x_dcdrAdlecB_pBADCdrAB_0.05%ara_1.lsm	521	0.212
	40x_dcdrAdlecB_pBADCdrAB_0.05%ara_1.lsm	476	0.217
	40x_dcdrAdlecB_pBADCdrAB_0.05%ara_1.lsm	472	0.221
	40x_dcdrAdlecB_pBADCdrAB_0.05%ara_1.lsm	549	0.226
	40x_dcdrAdlecB_pBADCdrAB_0.05%ara_1.lsm	530	0.23
	40x_dcdrAdlecB_pBADCdrAB_0.05%ara_1.lsm	536	0.235
	40x_dcdrAdlecB_pBADCdrAB_0.05%ara_1.lsm	549	0.24
	40x_dcdrAdlecB_pBADCdrAB_0.05%ara_1.lsm	805	0.244
	40x_dcdrAdlecB_pBADCdrAB_0.05%ara_1.lsm	805	0.249
	40x_dcdrAdlecB_pBADCdrAB_0.05%ara_1.lsm	756	0.253
	40x_dcdrAdlecB_pBADCdrAB_0.05%ara_1.lsm	685	0.258
	40x_dcdrAdlecB_pBADCdrAB_0.05%ara_1.lsm	751	0.263
	40x_dcdrAdlecB_pBADCdrAB_0.05%ara_1.lsm	848	0.267
	40x_dcdrAdlecB_pBADCdrAB_0.05%ara_1.lsm	1095	0.272
	40x_dcdrAdlecB_pBADCdrAB_0.05%ara_1.lsm	849	0.276
	40x_dcdrAdlecB_pBADCdrAB_0.05%ara_1.lsm	928	0.281
	40x_dcdrAdlecB_pBADCdrAB_0.05%ara_1.lsm	852	0.286
	40x_dcdrAdlecB_pBADCdrAB_0.05%ara_1.lsm	852	0.29
	40x_dcdrAdlecB_pBADCdrAB_0.05%ara_1.lsm	852	0.295
	40x_dcdrAdlecB_pBADCdrAB_0.05%ara_1.lsm	919	0.3
	40x_dcdrAdlecB_pBADCdrAB_0.05%ara_1.lsm	875	0.304
	40x_dcdrAdlecB_pBADCdrAB_0.05%ara_1.lsm	834	0.309
	40x_dcdrAdlecB_pBADCdrAB_0.05%ara_1.lsm	819	0.313
	40x_dcdrAdlecB_pBADCdrAB_0.05%ara_1.lsm	983	0.318
	40x_dcdrAdlecB_pBADCdrAB_0.05%ara_1.lsm	960	0.323
	40x_dcdrAdlecB_pBADCdrAB_0.05%ara_1.lsm	960	0.327
	40x_dcdrAdlecB_pBADCdrAB_0.05%ara_1.lsm	890	0.332
	40x_dcdrAdlecB_pBADCdrAB_0.05%ara_1.lsm	944	0.336
	40x_dcdrAdlecB_pBADCdrAB_0.05%ara_1.lsm	958	0.341
	40x_dcdrAdlecB_pBADCdrAB_0.05%ara_1.lsm	958	0.346
	40x_dcdrAdlecB_pBADCdrAB_0.05%ara_1.lsm	871	0.35
	40x_dcdrAdlecB_pBADCdrAB_0.05%ara_1.lsm	871	0.355
	40x_dcdrAdlecB_pBADCdrAB_0.05%ara_1.lsm	776	0.359
	40x_dcdrAdlecB_pBADCdrAB_0.05%ara_1.lsm	643	0.364
	40x_dcdrAdlecB_pBADCdrAB_0.05%ara_1.lsm	776	0.369
	40x_dcdrAdlecB_pBADCdrAB_0.05%ara_1.lsm	1184	0.373
	40x_dcdrAdlecB_pBADCdrAB_0.05%ara_1.lsm	1300	0.378
	40x_dcdrAdlecB_pBADCdrAB_0.05%ara_1.lsm	1300	0.382
	40x_dcdrAdlecB_pBADCdrAB_0.05%ara_1.lsm	1172	0.387
	40x_dcdrAdlecB_pBADCdrAB_0.05%ara_1.lsm	1092	0.392
	40x_dcdrAdlecB_pBADCdrAB_0.05%ara_1.lsm	885	0.396
	40x_dcdrAdlecB_pBADCdrAB_0.05%ara_1.lsm	803	0.401
	40x_dcdrAdlecB_pBADCdrAB_0.05%ara_1.lsm	786	0.406
	40x_dcdrAdlecB_pBADCdrAB_0.05%ara_1.lsm	670	0.41
	40x_dcdrAdlecB_pBADCdrAB_0.05%ara_1.lsm	622	0.415
	40x_dcdrAdlecB_pBADCdrAB_0.05%ara_1.lsm	640	0.419
	40x_dcdrAdlecB_pBADCdrAB_0.05%ara_1.lsm	622	0.424
	40x_dcdrAdlecB_pBADCdrAB_0.05%ara_1.lsm	650	0.429
	40x_dcdrAdlecB_pBADCdrAB_0.05%ara_1.lsm	744	0.433
	40x_dcdrAdlecB_pBADCdrAB_0.05%ara_1.lsm	744	0.438
	40x_dcdrAdlecB_pBADCdrAB_0.05%ara_1.lsm	741	0.442
	40x_dcdrAdlecB_pBADCdrAB_0.05%ara_1.lsm	606	0.447
	40x_dcdrAdlecB_pBADCdrAB_0.05%ara_1.lsm	554	0.452
	40x_dcdrAdlecB_pBADCdrAB_0.05%ara_1.lsm	523	0.456
	40x_dcdrAdlecB_pBADCdrAB_0.05%ara_1.lsm	443	0.461
	40x_dcdrAdlecB_pBADCdrAB_0.05%ara_1.lsm	495	0.465
	40x_dcdrAdlecB_pBADCdrAB_0.05%ara_1.lsm	443	0.47
	40x_dcdrAdlecB_pBADCdrAB_0.05%ara_1.lsm	520	0.475
	40x_dcdrAdlecB_pBADCdrAB_0.05%ara_1.lsm	454	0.479
	40x_dcdrAdlecB_pBADCdrAB_0.05%ara_1.lsm	518	0.484
	40x_dcdrAdlecB_pBADCdrAB_0.05%ara_1.lsm	540	0.488
	40x_dcdrAdlecB_pBADCdrAB_0.05%ara_1.lsm	554	0.493
	40x_dcdrAdlecB_pBADCdrAB_0.05%ara_1.lsm	608	0.498
	40x_dcdrAdlecB_pBADCdrAB_0.05%ara_1.lsm	739	0.502
	40x_dcdrAdlecB_pBADCdrAB_0.05%ara_1.lsm	1091	0.507
	40x_dcdrAdlecB_pBADCdrAB_0.05%ara_1.lsm	1105	0.512
	40x_dcdrAdlecB_pBADCdrAB_0.05%ara_1.lsm	1145	0.516
	40x_dcdrAdlecB_pBADCdrAB_0.05%ara_1.lsm	1257	0.521
	40x_dcdrAdlecB_pBADCdrAB_0.05%ara_1.lsm	1167	0.525
	40x_dcdrAdlecB_pBADCdrAB_0.05%ara_1.lsm	979	0.53
	40x_dcdrAdlecB_pBADCdrAB_0.05%ara_1.lsm	765	0.535
	40x_dcdrAdlecB_pBADCdrAB_0.05%ara_1.lsm	765	0.539
	40x_dcdrAdlecB_pBADCdrAB_0.05%ara_1.lsm	929	0.544
	40x_dcdrAdlecB_pBADCdrAB_0.05%ara_1.lsm	1007	0.548
	40x_dcdrAdlecB_pBADCdrAB_0.05%ara_1.lsm	1034	0.553
	40x_dcdrAdlecB_pBADCdrAB_0.05%ara_1.lsm	1090	0.558
	40x_dcdrAdlecB_pBADCdrAB_0.05%ara_1.lsm	1090	0.562
	40x_dcdrAdlecB_pBADCdrAB_0.05%ara_1.lsm	1090	0.567
	40x_dcdrAdlecB_pBADCdrAB_0.05%ara_1.lsm	890	0.571
	40x_dcdrAdlecB_pBADCdrAB_0.05%ara_1.lsm	704	0.576
	40x_dcdrAdlecB_pBADCdrAB_0.05%ara_1.lsm	597	0.581
	40x_dcdrAdlecB_pBADCdrAB_0.05%ara_1.lsm	530	0.585
	40x_dcdrAdlecB_pBADCdrAB_0.05%ara_1.lsm	517	0.59
	40x_dcdrAdlecB_pBADCdrAB_0.05%ara_1.lsm	517	0.594
	40x_dcdrAdlecB_pBADCdrAB_0.05%ara_1.lsm	515	0.599
	40x_dcdrAdlecB_pBADCdrAB_0.05%ara_1.lsm	536	0.604
	40x_dcdrAdlecB_pBADCdrAB_0.05%ara_1.lsm	584	0.608
	40x_dcdrAdlecB_pBADCdrAB_0.05%ara_1.lsm	660	0.613
	40x_dcdrAdlecB_pBADCdrAB_0.05%ara_1.lsm	665	0.618
	40x_dcdrAdlecB_pBADCdrAB_0.05%ara_1.lsm	660	0.622
	40x_dcdrAdlecB_pBADCdrAB_0.05%ara_1.lsm	643	0.627
	40x_dcdrAdlecB_pBADCdrAB_0.05%ara_1.lsm	716	0.631
	40x_dcdrAdlecB_pBADCdrAB_0.05%ara_1.lsm	739	0.636
	40x_dcdrAdlecB_pBADCdrAB_0.05%ara_1.lsm	728	0.641
	40x_dcdrAdlecB_pBADCdrAB_0.05%ara_1.lsm	591	0.645
	40x_dcdrAdlecB_pBADCdrAB_0.05%ara_1.lsm	560	0.65
	40x_dcdrAdlecB_pBADCdrAB_0.05%ara_1.lsm	550	0.654
	40x_dcdrAdlecB_pBADCdrAB_0.05%ara_1.lsm	637	0.659
	40x_dcdrAdlecB_pBADCdrAB_0.05%ara_1.lsm	767	0.664
	40x_dcdrAdlecB_pBADCdrAB_0.05%ara_1.lsm	757	0.668
	40x_dcdrAdlecB_pBADCdrAB_0.05%ara_1.lsm	822	0.673
	40x_dcdrAdlecB_pBADCdrAB_0.05%ara_1.lsm	679	0.677
	40x_dcdrAdlecB_pBADCdrAB_0.05%ara_1.lsm	532	0.682
	40x_dcdrAdlecB_pBADCdrAB_0.05%ara_1.lsm	483	0.687
	40x_dcdrAdlecB_pBADCdrAB_0.05%ara_1.lsm	443	0.691
	40x_dcdrAdlecB_pBADCdrAB_0.05%ara_1.lsm	438	0.696
	40x_dcdrAdlecB_pBADCdrAB_0.05%ara_1.lsm	420	0.7
	40x_dcdrAdlecB_pBADCdrAB_0.05%ara_1.lsm	409	0.705
	40x_dcdrAdlecB_pBADCdrAB_0.05%ara_1.lsm	408	0.71
	40x_dcdrAdlecB_pBADCdrAB_0.05%ara_1.lsm	408	0.714
	40x_dcdrAdlecB_pBADCdrAB_0.05%ara_1.lsm	411	0.719
	40x_dcdrAdlecB_pBADCdrAB_0.05%ara_1.lsm	388	0.724
	40x_dcdrAdlecB_pBADCdrAB_0.05%ara_1.lsm	437	0.728
	40x_dcdrAdlecB_pBADCdrAB_0.05%ara_1.lsm	584	0.733
	40x_dcdrAdlecB_pBADCdrAB_0.05%ara_1.lsm	665	0.737
	40x_dcdrAdlecB_pBADCdrAB_0.05%ara_1.lsm	836	0.742
	40x_dcdrAdlecB_pBADCdrAB_0.05%ara_1.lsm	823	0.747
	40x_dcdrAdlecB_pBADCdrAB_0.05%ara_1.lsm	810	0.751
	40x_dcdrAdlecB_pBADCdrAB_0.05%ara_1.lsm	812	0.756
	40x_dcdrAdlecB_pBADCdrAB_0.05%ara_1.lsm	923	0.76
	40x_dcdrAdlecB_pBADCdrAB_0.05%ara_1.lsm	1034	0.765
	40x_dcdrAdlecB_pBADCdrAB_0.05%ara_1.lsm	951	0.77
	40x_dcdrAdlecB_pBADCdrAB_0.05%ara_1.lsm	807	0.774
	40x_dcdrAdlecB_pBADCdrAB_0.05%ara_1.lsm	623	0.779
	40x_dcdrAdlecB_pBADCdrAB_0.05%ara_1.lsm	615	0.783
	40x_dcdrAdlecB_pBADCdrAB_0.05%ara_1.lsm	576	0.788
	40x_dcdrAdlecB_pBADCdrAB_0.05%ara_1.lsm	523	0.793
	40x_dcdrAdlecB_pBADCdrAB_0.05%ara_1.lsm	468	0.797
	40x_dcdrAdlecB_pBADCdrAB_0.05%ara_1.lsm	468	0.802
	40x_dcdrAdlecB_pBADCdrAB_0.05%ara_1.lsm	515	0.806
	40x_dcdrAdlecB_pBADCdrAB_0.05%ara_1.lsm	651	0.811
	40x_dcdrAdlecB_pBADCdrAB_0.05%ara_1.lsm	620	0.816
	40x_dcdrAdlecB_pBADCdrAB_0.05%ara_1.lsm	495	0.82
	40x_dcdrAdlecB_pBADCdrAB_0.05%ara_1.lsm	515	0.825
	40x_dcdrAdlecB_pBADCdrAB_0.05%ara_1.lsm	546	0.829
	40x_dcdrAdlecB_pBADCdrAB_0.05%ara_1.lsm	571	0.834
	40x_dcdrAdlecB_pBADCdrAB_0.05%ara_1.lsm	611	0.839
	40x_dcdrAdlecB_pBADCdrAB_0.05%ara_1.lsm	540	0.843
	40x_dcdrAdlecB_pBADCdrAB_0.05%ara_1.lsm	611	0.848
	40x_dcdrAdlecB_pBADCdrAB_0.05%ara_1.lsm	519	0.853
	40x_dcdrAdlecB_pBADCdrAB_0.05%ara_1.lsm	690	0.857
	40x_dcdrAdlecB_pBADCdrAB_0.05%ara_1.lsm	599	0.862
	40x_dcdrAdlecB_pBADCdrAB_0.05%ara_1.lsm	546	0.866
	40x_dcdrAdlecB_pBADCdrAB_0.05%ara_1.lsm	546	0.871
	40x_dcdrAdlecB_pBADCdrAB_0.05%ara_1.lsm	483	0.876
	40x_dcdrAdlecB_pBADCdrAB_0.05%ara_1.lsm	657	0.88
	40x_dcdrAdlecB_pBADCdrAB_0.05%ara_1.lsm	736	0.885
	40x_dcdrAdlecB_pBADCdrAB_0.05%ara_1.lsm	940	0.889
	40x_dcdrAdlecB_pBADCdrAB_0.05%ara_1.lsm	1107	0.894
	40x_dcdrAdlecB_pBADCdrAB_0.05%ara_1.lsm	1301	0.899
	40x_dcdrAdlecB_pBADCdrAB_0.05%ara_1.lsm	1204	0.903
	40x_dcdrAdlecB_pBADCdrAB_0.05%ara_1.lsm	1252	0.908
	40x_dcdrAdlecB_pBADCdrAB_0.05%ara_1.lsm	1187	0.912
	40x_dcdrAdlecB_pBADCdrAB_0.05%ara_1.lsm	1147	0.917
	40x_dcdrAdlecB_pBADCdrAB_0.05%ara_1.lsm	1050	0.922
	40x_dcdrAdlecB_pBADCdrAB_0.05%ara_1.lsm	977	0.926
	40x_dcdrAdlecB_pBADCdrAB_0.05%ara_1.lsm	892	0.931
	40x_dcdrAdlecB_pBADCdrAB_0.05%ara_1.lsm	871	0.935
	40x_dcdrAdlecB_pBADCdrAB_0.05%ara_1.lsm	883	0.94
	40x_dcdrAdlecB_pBADCdrAB_0.05%ara_1.lsm	1023	0.945
	40x_dcdrAdlecB_pBADCdrAB_0.05%ara_1.lsm	1023	0.949
	40x_dcdrAdlecB_pBADCdrAB_0.05%ara_1.lsm	937	0.954
	40x_dcdrAdlecB_pBADCdrAB_0.05%ara_1.lsm	787	0.959
	40x_dcdrAdlecB_pBADCdrAB_0.05%ara_1.lsm	636	0.963
	40x_dcdrAdlecB_pBADCdrAB_0.05%ara_1.lsm	538	0.968
	40x_dcdrAdlecB_pBADCdrAB_0.05%ara_1.lsm	510	0.972
	40x_dcdrAdlecB_pBADCdrAB_0.05%ara_1.lsm	481	0.977
	40x_dcdrAdlecB_pBADCdrAB_0.05%ara_1.lsm	481	0.982
	40x_dcdrAdlecB_pBADCdrAB_0.05%ara_1.lsm	541	0.986
	40x_dcdrAdlecB_pBADCdrAB_0.05%ara_1.lsm	522	0.991
	40x_dcdrAdlecB_pBADCdrAB_0.05%ara_1.lsm	674	0.995
	40x_dcdrAdlecB_pBADCdrAB_0.05%ara_1.lsm	575	1
	Item Name	Intensity	Normalized Distance
	40x_dcdrAdlecB_pBADCdrAB_0.05%ara_1.lsm	968	0
	40x_dcdrAdlecB_pBADCdrAB_0.05%ara_1.lsm	1039	0.00461
	40x_dcdrAdlecB_pBADCdrAB_0.05%ara_1.lsm	1039	0.00922
	40x_dcdrAdlecB_pBADCdrAB_0.05%ara_1.lsm	919	0.0138
	40x_dcdrAdlecB_pBADCdrAB_0.05%ara_1.lsm	919	0.0184
	40x_dcdrAdlecB_pBADCdrAB_0.05%ara_1.lsm	1051	0.023
	40x_dcdrAdlecB_pBADCdrAB_0.05%ara_1.lsm	1051	0.0276
	40x_dcdrAdlecB_pBADCdrAB_0.05%ara_1.lsm	974	0.0323
	40x_dcdrAdlecB_pBADCdrAB_0.05%ara_1.lsm	851	0.0369
	40x_dcdrAdlecB_pBADCdrAB_0.05%ara_1.lsm	848	0.0415
	40x_dcdrAdlecB_pBADCdrAB_0.05%ara_1.lsm	804	0.0461
	40x_dcdrAdlecB_pBADCdrAB_0.05%ara_1.lsm	647	0.0507
	40x_dcdrAdlecB_pBADCdrAB_0.05%ara_1.lsm	580	0.0553
	40x_dcdrAdlecB_pBADCdrAB_0.05%ara_1.lsm	557	0.0599
	40x_dcdrAdlecB_pBADCdrAB_0.05%ara_1.lsm	557	0.0645
	40x_dcdrAdlecB_pBADCdrAB_0.05%ara_1.lsm	515	0.0691
	40x_dcdrAdlecB_pBADCdrAB_0.05%ara_1.lsm	496	0.0737
	40x_dcdrAdlecB_pBADCdrAB_0.05%ara_1.lsm	498	0.0783
	40x_dcdrAdlecB_pBADCdrAB_0.05%ara_1.lsm	498	0.0829
	40x_dcdrAdlecB_pBADCdrAB_0.05%ara_1.lsm	538	0.0876
	40x_dcdrAdlecB_pBADCdrAB_0.05%ara_1.lsm	501	0.0922
	40x_dcdrAdlecB_pBADCdrAB_0.05%ara_1.lsm	501	0.0968
	40x_dcdrAdlecB_pBADCdrAB_0.05%ara_1.lsm	501	0.101
	40x_dcdrAdlecB_pBADCdrAB_0.05%ara_1.lsm	590	0.106
	40x_dcdrAdlecB_pBADCdrAB_0.05%ara_1.lsm	962	0.111
	40x_dcdrAdlecB_pBADCdrAB_0.05%ara_1.lsm	1219	0.115
	40x_dcdrAdlecB_pBADCdrAB_0.05%ara_1.lsm	1507	0.12
	40x_dcdrAdlecB_pBADCdrAB_0.05%ara_1.lsm	1128	0.124
	40x_dcdrAdlecB_pBADCdrAB_0.05%ara_1.lsm	882	0.129
	40x_dcdrAdlecB_pBADCdrAB_0.05%ara_1.lsm	795	0.134
	40x_dcdrAdlecB_pBADCdrAB_0.05%ara_1.lsm	654	0.138
	40x_dcdrAdlecB_pBADCdrAB_0.05%ara_1.lsm	597	0.143
	40x_dcdrAdlecB_pBADCdrAB_0.05%ara_1.lsm	578	0.147
	40x_dcdrAdlecB_pBADCdrAB_0.05%ara_1.lsm	578	0.152
	40x_dcdrAdlecB_pBADCdrAB_0.05%ara_1.lsm	546	0.157
	40x_dcdrAdlecB_pBADCdrAB_0.05%ara_1.lsm	546	0.161
	40x_dcdrAdlecB_pBADCdrAB_0.05%ara_1.lsm	630	0.166
	40x_dcdrAdlecB_pBADCdrAB_0.05%ara_1.lsm	717	0.171
	40x_dcdrAdlecB_pBADCdrAB_0.05%ara_1.lsm	683	0.175
	40x_dcdrAdlecB_pBADCdrAB_0.05%ara_1.lsm	753	0.18
	40x_dcdrAdlecB_pBADCdrAB_0.05%ara_1.lsm	927	0.184
	40x_dcdrAdlecB_pBADCdrAB_0.05%ara_1.lsm	952	0.189
	40x_dcdrAdlecB_pBADCdrAB_0.05%ara_1.lsm	830	0.194
	40x_dcdrAdlecB_pBADCdrAB_0.05%ara_1.lsm	722	0.198
	40x_dcdrAdlecB_pBADCdrAB_0.05%ara_1.lsm	700	0.203
	40x_dcdrAdlecB_pBADCdrAB_0.05%ara_1.lsm	684	0.207
	40x_dcdrAdlecB_pBADCdrAB_0.05%ara_1.lsm	702	0.212
	40x_dcdrAdlecB_pBADCdrAB_0.05%ara_1.lsm	686	0.217
	40x_dcdrAdlecB_pBADCdrAB_0.05%ara_1.lsm	934	0.221
	40x_dcdrAdlecB_pBADCdrAB_0.05%ara_1.lsm	934	0.226
	40x_dcdrAdlecB_pBADCdrAB_0.05%ara_1.lsm	934	0.23
	40x_dcdrAdlecB_pBADCdrAB_0.05%ara_1.lsm	895	0.235
	40x_dcdrAdlecB_pBADCdrAB_0.05%ara_1.lsm	1179	0.24
	40x_dcdrAdlecB_pBADCdrAB_0.05%ara_1.lsm	1412	0.244
	40x_dcdrAdlecB_pBADCdrAB_0.05%ara_1.lsm	1589	0.249
	40x_dcdrAdlecB_pBADCdrAB_0.05%ara_1.lsm	1163	0.253
	40x_dcdrAdlecB_pBADCdrAB_0.05%ara_1.lsm	1086	0.258
	40x_dcdrAdlecB_pBADCdrAB_0.05%ara_1.lsm	903	0.263
	40x_dcdrAdlecB_pBADCdrAB_0.05%ara_1.lsm	751	0.267
	40x_dcdrAdlecB_pBADCdrAB_0.05%ara_1.lsm	615	0.272
	40x_dcdrAdlecB_pBADCdrAB_0.05%ara_1.lsm	621	0.276
	40x_dcdrAdlecB_pBADCdrAB_0.05%ara_1.lsm	639	0.281
	40x_dcdrAdlecB_pBADCdrAB_0.05%ara_1.lsm	905	0.286
	40x_dcdrAdlecB_pBADCdrAB_0.05%ara_1.lsm	655	0.29
	40x_dcdrAdlecB_pBADCdrAB_0.05%ara_1.lsm	585	0.295
	40x_dcdrAdlecB_pBADCdrAB_0.05%ara_1.lsm	578	0.3
	40x_dcdrAdlecB_pBADCdrAB_0.05%ara_1.lsm	496	0.304
	40x_dcdrAdlecB_pBADCdrAB_0.05%ara_1.lsm	496	0.309
	40x_dcdrAdlecB_pBADCdrAB_0.05%ara_1.lsm	595	0.313
	40x_dcdrAdlecB_pBADCdrAB_0.05%ara_1.lsm	567	0.318
	40x_dcdrAdlecB_pBADCdrAB_0.05%ara_1.lsm	520	0.323
	40x_dcdrAdlecB_pBADCdrAB_0.05%ara_1.lsm	627	0.327
	40x_dcdrAdlecB_pBADCdrAB_0.05%ara_1.lsm	627	0.332
	40x_dcdrAdlecB_pBADCdrAB_0.05%ara_1.lsm	627	0.336
	40x_dcdrAdlecB_pBADCdrAB_0.05%ara_1.lsm	501	0.341
	40x_dcdrAdlecB_pBADCdrAB_0.05%ara_1.lsm	481	0.346
	40x_dcdrAdlecB_pBADCdrAB_0.05%ara_1.lsm	535	0.35
	40x_dcdrAdlecB_pBADCdrAB_0.05%ara_1.lsm	630	0.355
	40x_dcdrAdlecB_pBADCdrAB_0.05%ara_1.lsm	599	0.359
	40x_dcdrAdlecB_pBADCdrAB_0.05%ara_1.lsm	531	0.364
	40x_dcdrAdlecB_pBADCdrAB_0.05%ara_1.lsm	483	0.369
	40x_dcdrAdlecB_pBADCdrAB_0.05%ara_1.lsm	532	0.373
	40x_dcdrAdlecB_pBADCdrAB_0.05%ara_1.lsm	538	0.378
	40x_dcdrAdlecB_pBADCdrAB_0.05%ara_1.lsm	515	0.382
	40x_dcdrAdlecB_pBADCdrAB_0.05%ara_1.lsm	494	0.387
	40x_dcdrAdlecB_pBADCdrAB_0.05%ara_1.lsm	490	0.392
	40x_dcdrAdlecB_pBADCdrAB_0.05%ara_1.lsm	406	0.396
	40x_dcdrAdlecB_pBADCdrAB_0.05%ara_1.lsm	373	0.401
	40x_dcdrAdlecB_pBADCdrAB_0.05%ara_1.lsm	356	0.406
	40x_dcdrAdlecB_pBADCdrAB_0.05%ara_1.lsm	333	0.41
	40x_dcdrAdlecB_pBADCdrAB_0.05%ara_1.lsm	370	0.415
	40x_dcdrAdlecB_pBADCdrAB_0.05%ara_1.lsm	367	0.419
	40x_dcdrAdlecB_pBADCdrAB_0.05%ara_1.lsm	362	0.424
	40x_dcdrAdlecB_pBADCdrAB_0.05%ara_1.lsm	344	0.429
	40x_dcdrAdlecB_pBADCdrAB_0.05%ara_1.lsm	335	0.433
	40x_dcdrAdlecB_pBADCdrAB_0.05%ara_1.lsm	338	0.438
	40x_dcdrAdlecB_pBADCdrAB_0.05%ara_1.lsm	352	0.442
	40x_dcdrAdlecB_pBADCdrAB_0.05%ara_1.lsm	410	0.447
	40x_dcdrAdlecB_pBADCdrAB_0.05%ara_1.lsm	394	0.452
	40x_dcdrAdlecB_pBADCdrAB_0.05%ara_1.lsm	391	0.456
	40x_dcdrAdlecB_pBADCdrAB_0.05%ara_1.lsm	362	0.461
	40x_dcdrAdlecB_pBADCdrAB_0.05%ara_1.lsm	362	0.465
	40x_dcdrAdlecB_pBADCdrAB_0.05%ara_1.lsm	362	0.47
	40x_dcdrAdlecB_pBADCdrAB_0.05%ara_1.lsm	381	0.475
	40x_dcdrAdlecB_pBADCdrAB_0.05%ara_1.lsm	381	0.479
	40x_dcdrAdlecB_pBADCdrAB_0.05%ara_1.lsm	376	0.484
	40x_dcdrAdlecB_pBADCdrAB_0.05%ara_1.lsm	376	0.488
	40x_dcdrAdlecB_pBADCdrAB_0.05%ara_1.lsm	402	0.493
	40x_dcdrAdlecB_pBADCdrAB_0.05%ara_1.lsm	415	0.498
	40x_dcdrAdlecB_pBADCdrAB_0.05%ara_1.lsm	493	0.502
	40x_dcdrAdlecB_pBADCdrAB_0.05%ara_1.lsm	460	0.507
	40x_dcdrAdlecB_pBADCdrAB_0.05%ara_1.lsm	409	0.512
	40x_dcdrAdlecB_pBADCdrAB_0.05%ara_1.lsm	409	0.516
	40x_dcdrAdlecB_pBADCdrAB_0.05%ara_1.lsm	449	0.521
	40x_dcdrAdlecB_pBADCdrAB_0.05%ara_1.lsm	601	0.525
	40x_dcdrAdlecB_pBADCdrAB_0.05%ara_1.lsm	621	0.53
	40x_dcdrAdlecB_pBADCdrAB_0.05%ara_1.lsm	580	0.535
	40x_dcdrAdlecB_pBADCdrAB_0.05%ara_1.lsm	549	0.539
	40x_dcdrAdlecB_pBADCdrAB_0.05%ara_1.lsm	556	0.544
	40x_dcdrAdlecB_pBADCdrAB_0.05%ara_1.lsm	602	0.548
	40x_dcdrAdlecB_pBADCdrAB_0.05%ara_1.lsm	939	0.553
	40x_dcdrAdlecB_pBADCdrAB_0.05%ara_1.lsm	1045	0.558
	40x_dcdrAdlecB_pBADCdrAB_0.05%ara_1.lsm	1123	0.562
	40x_dcdrAdlecB_pBADCdrAB_0.05%ara_1.lsm	1165	0.567
	40x_dcdrAdlecB_pBADCdrAB_0.05%ara_1.lsm	1094	0.571
	40x_dcdrAdlecB_pBADCdrAB_0.05%ara_1.lsm	754	0.576
	40x_dcdrAdlecB_pBADCdrAB_0.05%ara_1.lsm	784	0.581
	40x_dcdrAdlecB_pBADCdrAB_0.05%ara_1.lsm	784	0.585
	40x_dcdrAdlecB_pBADCdrAB_0.05%ara_1.lsm	913	0.59
	40x_dcdrAdlecB_pBADCdrAB_0.05%ara_1.lsm	838	0.594
	40x_dcdrAdlecB_pBADCdrAB_0.05%ara_1.lsm	838	0.599
	40x_dcdrAdlecB_pBADCdrAB_0.05%ara_1.lsm	737	0.604
	40x_dcdrAdlecB_pBADCdrAB_0.05%ara_1.lsm	630	0.608
	40x_dcdrAdlecB_pBADCdrAB_0.05%ara_1.lsm	618	0.613
	40x_dcdrAdlecB_pBADCdrAB_0.05%ara_1.lsm	558	0.618
	40x_dcdrAdlecB_pBADCdrAB_0.05%ara_1.lsm	554	0.622
	40x_dcdrAdlecB_pBADCdrAB_0.05%ara_1.lsm	531	0.627
	40x_dcdrAdlecB_pBADCdrAB_0.05%ara_1.lsm	524	0.631
	40x_dcdrAdlecB_pBADCdrAB_0.05%ara_1.lsm	474	0.636
	40x_dcdrAdlecB_pBADCdrAB_0.05%ara_1.lsm	448	0.641
	40x_dcdrAdlecB_pBADCdrAB_0.05%ara_1.lsm	479	0.645
	40x_dcdrAdlecB_pBADCdrAB_0.05%ara_1.lsm	535	0.65
	40x_dcdrAdlecB_pBADCdrAB_0.05%ara_1.lsm	684	0.654
	40x_dcdrAdlecB_pBADCdrAB_0.05%ara_1.lsm	708	0.659
	40x_dcdrAdlecB_pBADCdrAB_0.05%ara_1.lsm	820	0.664
	40x_dcdrAdlecB_pBADCdrAB_0.05%ara_1.lsm	900	0.668
	40x_dcdrAdlecB_pBADCdrAB_0.05%ara_1.lsm	955	0.673
	40x_dcdrAdlecB_pBADCdrAB_0.05%ara_1.lsm	880	0.677
	40x_dcdrAdlecB_pBADCdrAB_0.05%ara_1.lsm	747	0.682
	40x_dcdrAdlecB_pBADCdrAB_0.05%ara_1.lsm	701	0.687
	40x_dcdrAdlecB_pBADCdrAB_0.05%ara_1.lsm	556	0.691
	40x_dcdrAdlecB_pBADCdrAB_0.05%ara_1.lsm	529	0.696
	40x_dcdrAdlecB_pBADCdrAB_0.05%ara_1.lsm	529	0.7
	40x_dcdrAdlecB_pBADCdrAB_0.05%ara_1.lsm	529	0.705
	40x_dcdrAdlecB_pBADCdrAB_0.05%ara_1.lsm	561	0.71
	40x_dcdrAdlecB_pBADCdrAB_0.05%ara_1.lsm	509	0.714
	40x_dcdrAdlecB_pBADCdrAB_0.05%ara_1.lsm	486	0.719
	40x_dcdrAdlecB_pBADCdrAB_0.05%ara_1.lsm	461	0.724
	40x_dcdrAdlecB_pBADCdrAB_0.05%ara_1.lsm	458	0.728
	40x_dcdrAdlecB_pBADCdrAB_0.05%ara_1.lsm	489	0.733
	40x_dcdrAdlecB_pBADCdrAB_0.05%ara_1.lsm	458	0.737
	40x_dcdrAdlecB_pBADCdrAB_0.05%ara_1.lsm	414	0.742
	40x_dcdrAdlecB_pBADCdrAB_0.05%ara_1.lsm	375	0.747
	40x_dcdrAdlecB_pBADCdrAB_0.05%ara_1.lsm	375	0.751
	40x_dcdrAdlecB_pBADCdrAB_0.05%ara_1.lsm	401	0.756
	40x_dcdrAdlecB_pBADCdrAB_0.05%ara_1.lsm	445	0.76
	40x_dcdrAdlecB_pBADCdrAB_0.05%ara_1.lsm	461	0.765
	40x_dcdrAdlecB_pBADCdrAB_0.05%ara_1.lsm	401	0.77
	40x_dcdrAdlecB_pBADCdrAB_0.05%ara_1.lsm	394	0.774
	40x_dcdrAdlecB_pBADCdrAB_0.05%ara_1.lsm	385	0.779
	40x_dcdrAdlecB_pBADCdrAB_0.05%ara_1.lsm	385	0.783
	40x_dcdrAdlecB_pBADCdrAB_0.05%ara_1.lsm	358	0.788
	40x_dcdrAdlecB_pBADCdrAB_0.05%ara_1.lsm	378	0.793
	40x_dcdrAdlecB_pBADCdrAB_0.05%ara_1.lsm	358	0.797
	40x_dcdrAdlecB_pBADCdrAB_0.05%ara_1.lsm	374	0.802
	40x_dcdrAdlecB_pBADCdrAB_0.05%ara_1.lsm	408	0.806
	40x_dcdrAdlecB_pBADCdrAB_0.05%ara_1.lsm	462	0.811
	40x_dcdrAdlecB_pBADCdrAB_0.05%ara_1.lsm	519	0.816
	40x_dcdrAdlecB_pBADCdrAB_0.05%ara_1.lsm	664	0.82
	40x_dcdrAdlecB_pBADCdrAB_0.05%ara_1.lsm	1070	0.825
	40x_dcdrAdlecB_pBADCdrAB_0.05%ara_1.lsm	935	0.829
	40x_dcdrAdlecB_pBADCdrAB_0.05%ara_1.lsm	963	0.834
	40x_dcdrAdlecB_pBADCdrAB_0.05%ara_1.lsm	962	0.839
	40x_dcdrAdlecB_pBADCdrAB_0.05%ara_1.lsm	1022	0.843
	40x_dcdrAdlecB_pBADCdrAB_0.05%ara_1.lsm	1044	0.848
	40x_dcdrAdlecB_pBADCdrAB_0.05%ara_1.lsm	851	0.853
	40x_dcdrAdlecB_pBADCdrAB_0.05%ara_1.lsm	782	0.857
	40x_dcdrAdlecB_pBADCdrAB_0.05%ara_1.lsm	669	0.862
	40x_dcdrAdlecB_pBADCdrAB_0.05%ara_1.lsm	614	0.866
	40x_dcdrAdlecB_pBADCdrAB_0.05%ara_1.lsm	710	0.871
	40x_dcdrAdlecB_pBADCdrAB_0.05%ara_1.lsm	919	0.876
	40x_dcdrAdlecB_pBADCdrAB_0.05%ara_1.lsm	929	0.88
	40x_dcdrAdlecB_pBADCdrAB_0.05%ara_1.lsm	837	0.885
	40x_dcdrAdlecB_pBADCdrAB_0.05%ara_1.lsm	878	0.889
	40x_dcdrAdlecB_pBADCdrAB_0.05%ara_1.lsm	925	0.894
	40x_dcdrAdlecB_pBADCdrAB_0.05%ara_1.lsm	1107	0.899
	40x_dcdrAdlecB_pBADCdrAB_0.05%ara_1.lsm	1081	0.903
	40x_dcdrAdlecB_pBADCdrAB_0.05%ara_1.lsm	1207	0.908
	40x_dcdrAdlecB_pBADCdrAB_0.05%ara_1.lsm	1231	0.912
	40x_dcdrAdlecB_pBADCdrAB_0.05%ara_1.lsm	1207	0.917
	40x_dcdrAdlecB_pBADCdrAB_0.05%ara_1.lsm	1153	0.922
	40x_dcdrAdlecB_pBADCdrAB_0.05%ara_1.lsm	1002	0.926
	40x_dcdrAdlecB_pBADCdrAB_0.05%ara_1.lsm	928	0.931
	40x_dcdrAdlecB_pBADCdrAB_0.05%ara_1.lsm	949	0.935
	40x_dcdrAdlecB_pBADCdrAB_0.05%ara_1.lsm	703	0.94
	40x_dcdrAdlecB_pBADCdrAB_0.05%ara_1.lsm	603	0.945
	40x_dcdrAdlecB_pBADCdrAB_0.05%ara_1.lsm	519	0.949
	40x_dcdrAdlecB_pBADCdrAB_0.05%ara_1.lsm	441	0.954
	40x_dcdrAdlecB_pBADCdrAB_0.05%ara_1.lsm	418	0.959
	40x_dcdrAdlecB_pBADCdrAB_0.05%ara_1.lsm	391	0.963
	40x_dcdrAdlecB_pBADCdrAB_0.05%ara_1.lsm	454	0.968
	40x_dcdrAdlecB_pBADCdrAB_0.05%ara_1.lsm	505	0.972
	40x_dcdrAdlecB_pBADCdrAB_0.05%ara_1.lsm	582	0.977
	40x_dcdrAdlecB_pBADCdrAB_0.05%ara_1.lsm	582	0.982
	40x_dcdrAdlecB_pBADCdrAB_0.05%ara_1.lsm	603	0.986
	40x_dcdrAdlecB_pBADCdrAB_0.05%ara_1.lsm	671	0.991
	40x_dcdrAdlecB_pBADCdrAB_0.05%ara_1.lsm	725	0.995
	40x_dcdrAdlecB_pBADCdrAB_0.05%ara_1.lsm	785	1

## Sheet: Figure 7b
Figure 7b
		DlecB pJNLecB No Ara			DlecB pJNLecB 0.2% Ara
	Non-adherent	5040000	14000000	10000000	11000	20800	17400
	Adherent	480000000	276000000	304000000	1072000000	1204000000	1192000000
	Non-adherent	5230000	13200000	12000000	11300	22800	16300
	Adherent	483000000	298000000	284000000	1122000000	1028000000	1221100000
	Non-adherent	4940000	14600000	11200000	13000	19400	19500
	Adherent	476000000	286000000	295000000	1038000000	1122000000	1214000000

## Sheet: Figure 7c
Figure 7c
	1-PAO1 ΔlecB pJNLecB No arabinose
	2-PAO1 ΔlecB pJNLecB No arabinose 1:10
	3-PAO1 ΔlecB pJNLecB No arabinose 1:20
	4-PAO1 ΔlecB pJNLecB No arabinose 1:100
	5-PAO1 ΔlecB pJNLecB 0.2% arabinose
	6-PAO1 ΔlecB pJNLecB 0.2% arabinose 1:10
	7-PAO1 ΔlecB pJNLecB 0.2% arabinose 1:20
	8-PAO1 ΔlecB pJNLecB 0.2% arabinose 1:100

[truncated: 3 more sheets: Figure S5, Figure S7, Table 1]
